# Supplementary material for: Mesenchymal WNT signaling coordinates epithelial and mesenchymal differentiation in the developing murine ureter
Source: Cell Commun Signal. 2026 Jul 21;24:413. doi: 10.1186/s12964-026-03094-6 (PMC13386783; doi:10.1186/s12964-026-03094-6)
Supplement: Supplementary file 2 — Supplementary Material 2. [file 12964_2026_3094_MOESM2_ESM.xlsx]

## Sheet: Table S1
Table S1. Genes with increased expression in microarrays of E14.5 Ctnnb1-cKO ureters. Shown are gene names, individual intensities of the two control and mutant samples and the individual and average fold changes (FC). An intensity of ≥100 and a FC ≥2 were applied as filters to detect robust expression changes.
		Expression intensity				Fold change (FC)
Rank	Gene Symbol	control 1	mutant 1	control 2	mutant 2	FC1	FC2	average FC
1	Gm3289	15	484.71	15	460.745	32.314	30.7163	31.5152
2	Gm15056	15	371.117	15	314.851	24.7411	20.9901	22.8656
3	Aoc1	15.3573	390.164	21.0381	373.137	25.4058	17.7363	21.571
4	Cbln4	15	264.594	15	257.243	17.6396	17.1495	17.3946
5	Slc32a1	15	267.752	22.307	306.205	17.8502	13.7268	15.7885
6	Tmem27	42.9116	616.244	57.5246	692.433	14.3608	12.0372	13.199
7	Spink8	603.085	8736.89	840.424	9613.21	14.487	11.4385	12.9628
8	Aldh1a3	482.052	6060.93	688.821	7299.29	12.5732	10.5968	11.585
9	Slc14a2	18.0107	223.642	21.8631	195.495	12.4172	8.94178	10.6795
10	Gm6040	45.0117	533.238	48.7132	461.86	11.8466	9.48121	10.6639
11	Ros1	15	151.874	16.19	158.68	10.125	9.80111	9.96303
12	Rasl10a	53.4975	602.514	79.3723	682.011	11.2625	8.59256	9.92752
13	Gdnf	96.8013	970.537	99.58	895.764	10.0261	8.99542	9.51075
14	Kremen2	42.1616	429.654	52.1035	453.723	10.1907	8.7081	9.44938
15	Wnt6	389.317	3774.65	465.061	4113.64	9.69555	8.84539	9.27047
16	Sp5	207.742	1736	249.691	2232.27	8.35653	8.94012	8.64833
17	Irx1	44.6659	376.331	44.5353	377.483	8.42546	8.47603	8.45075
18	Fgf12	25.6612	228.525	27.3099	206.829	8.90548	7.57343	8.23945
19	Tnfrsf19	296.214	2067.16	251.522	2307.79	6.97861	9.17531	8.07696
20	C4bp	33.512	241.488	36.9373	326.629	7.20601	8.8428	8.02441
21	Me3	17.0762	140.478	23.9983	181.619	8.22659	7.568	7.89729
22	D230018H15Rik	15	116.642	15.9271	108.53	7.77613	6.81419	7.29516
23	Anks1b	19.5673	157.499	26.4478	160.829	8.04909	6.08099	7.06504
24	Fam43b	34.7685	257.021	65.0249	416.195	7.39235	6.40055	6.89645
25	Lrrtm1	508.611	3610.65	654.85	4262.53	7.09904	6.50917	6.8041
26	Lix1	542.697	3439.42	481.302	3466.53	6.33764	7.2024	6.77002
27	Lhx1	25.0039	188.597	41.3483	239.993	7.54271	5.80417	6.67344
28	Defa-rs2	22.0096	116.716	22.0559	176.278	5.30295	7.99231	6.64763
29	1700011H14Rik	249.503	1790.85	355.771	1913.17	7.17768	5.37754	6.27761
30	Pmaip1	157.81	1104.14	163.439	775.57	6.99662	4.74532	5.87097
31	Tinag	54.1327	349.454	67.8451	356.449	6.45551	5.25387	5.85469
32	Dpp4	269.067	1650.58	345.45	1864.81	6.13445	5.3982	5.76633
33	Steap4	30.5653	142.798	26.7561	181.648	4.6719	6.78903	5.73047
34	Fam150b	104.171	622.577	112.728	571.232	5.97646	5.06736	5.52191
35	Klhl14	95.7659	613.885	121.624	557.44	6.41027	4.58329	5.49678
36	E330013P04Rik	40.7093	248.978	55.2274	269.313	6.11601	4.87644	5.49622
37	Cartpt	634.791	3545.28	560.587	2988.83	5.58496	5.3316	5.45828
38	Sept4	298.217	1524.27	303.691	1676.56	5.11128	5.52062	5.31595
39	Svopl	38.2106	195.526	34.3066	187.48	5.11706	5.46483	5.29095
40	Cdh3	1548.56	7568.49	1628.34	8613.37	4.88744	5.28965	5.08854
41	Cdkn1a	401.651	1973.93	458.309	2236.44	4.91455	4.87977	4.89716
42	Wnt9b	375.593	1870.92	468.199	2226.12	4.98124	4.75464	4.86794
43	Vsnl1	35.3082	158.3	34.67	163.049	4.48338	4.70288	4.59313
44	Tmed6	41.2613	208.165	60.3521	246.59	5.04504	4.08586	4.56545
45	Eddm3b	220.042	1039.1	210.74	893.617	4.72229	4.24038	4.48134
46	Kera	281.897	1326.17	270.377	1113.47	4.70444	4.11822	4.41133
47	Cldn1	155.948	710.444	175.33	732.671	4.55565	4.17881	4.36723
48	Lgr5	94.3485	385.765	85.9167	395.709	4.08873	4.60573	4.34723
49	Casq2	90.6154	345.354	93.0077	445.596	3.8112	4.79096	4.30108
50	Arhgef38	90.967	374.285	90.6493	398.712	4.11451	4.3984	4.25646
51	Skap1	67.8175	275.899	71.157	312.174	4.06826	4.38712	4.22769
52	Fat3	153.698	742.535	195.817	688.774	4.83112	3.51743	4.17428
53	Lrrc4	207.819	840.397	236.485	1006.81	4.04388	4.25737	4.15063
54	Wipf3	277.242	1216.74	329.248	1256.38	4.38874	3.81592	4.10233
55	Plac8	4270.86	18458.7	5459.46	20763.5	4.322	3.80322	4.06261
56	Htr1b	41.8963	128.597	37.3867	186.754	3.0694	4.9952	4.0323
57	Edn1	174.35	652.536	167.4	717.65	3.74269	4.28703	4.01486
58	Synpo2	246.093	854.01	208.18	925.326	3.47027	4.44483	3.95755
59	Padi2	318.989	1353.45	409.931	1454.1	4.24293	3.54719	3.89506
60	Sel1l3	382.863	1400.03	380.377	1530.71	3.65674	4.02418	3.84046
61	Sall1	493.573	2095.21	699.378	2397.97	4.24498	3.42871	3.83685
62	Col8a1	64.1873	270.761	84.25	290.819	4.21829	3.45186	3.83508
63	Plscr2	34.5502	142.059	39.338	139.619	4.11168	3.54922	3.83045
64	Rbfox1	137.342	463.78	110.582	471.348	3.37684	4.26242	3.81963
65	BC021891	421.415	1809.87	641.314	2140.82	4.29474	3.33818	3.81646
66	Afm	72.1731	314.744	81.3705	265.482	4.36096	3.26263	3.81179
67	4930426D05Rik	253.923	1059.64	300.734	1021.62	4.17308	3.39707	3.78508
68	Espn	37.0025	146.243	39.8283	142.592	3.95224	3.58017	3.7662
69	Igfbp1	33.5583	135.82	35.0532	122.089	4.04727	3.48295	3.76511
70	Fhod3	181.656	698.141	196.97	718.942	3.8432	3.65	3.7466
71	Ifih1	137.386	546.775	174.322	600.842	3.97984	3.44674	3.71329
72	Hs3st4	99.0096	392.8	109.663	374.539	3.96729	3.41538	3.69133
73	Rxrg	42.565	185.798	60.8043	182.303	4.36503	2.99819	3.68161
74	Wnt10a	92.871	338.666	81.3821	298.632	3.64663	3.6695	3.65807
75	Spin2c	1025.59	3574.15	1049.52	4018.47	3.48497	3.82885	3.65691
76	Hs3st6	292.979	1081.14	347.35	1139.28	3.69016	3.2799	3.48503
77	Slc7a8	553.389	2050.74	579.038	1884.64	3.70579	3.25477	3.48028
78	Tfap2b	182.56	705.27	209.508	618.866	3.86322	2.9539	3.40856
79	Adamts16	65.9893	229.285	64.9833	215.227	3.47458	3.31204	3.39331
80	Rspo1	109.695	350.343	73.8063	262.854	3.1938	3.5614	3.3776
81	Grik1	78.6257	272.869	100.692	324.596	3.47048	3.22365	3.34707
82	Rhcg	312.291	1176.31	388.667	1093.04	3.76672	2.81227	3.28949
83	Frmpd4	92.9474	271.125	84.0117	304.521	2.91698	3.62474	3.27086
84	Lrp2	329.776	1349.25	524.759	1281.22	4.09142	2.44154	3.26648
85	Aldh1a1	284.102	1035.39	279.009	803.315	3.64442	2.87917	3.2618
86	Syn3	45.2083	136.555	42.1852	147.009	3.02059	3.48485	3.25272
87	Bmpr1b	221.28	709.006	225.703	737.816	3.20412	3.26896	3.23654
88	Mapk15	43.4807	137.437	52.2638	171.68	3.16088	3.28487	3.22288
89	Igfbp6	1236.38	4482.83	1374.06	3827.17	3.62578	2.7853	3.20554
90	Gm7325	170.999	547.613	176.987	563.777	3.20244	3.1854	3.19392
91	Gabrg3	306.698	1080.96	321.737	905.912	3.5245	2.81569	3.1701
92	Tenm2	109.477	365.538	114.778	343.977	3.33894	2.9969	3.16792
93	Emx2	743.05	2373.11	836.759	2629.17	3.19373	3.14209	3.16791
94	Slc39a8	727.043	2292.46	820.108	2603.56	3.15312	3.17465	3.16389
95	Fstl5	52.787	158.792	36.0143	116.632	3.00817	3.2385	3.12334
96	Cnr1	214.43	624.853	157.803	515.627	2.91402	3.26753	3.09078
97	Gm7932	44.3835	139.579	50.1081	152.031	3.14484	3.03406	3.08945
98	Inmt	112.858	340.526	144.133	452.321	3.01729	3.13823	3.07776
99	Aldh1a2	6527.18	23852.9	9950.14	24480.8	3.65439	2.46035	3.05737
100	Gm3134	179.709	597.128	215.777	601.896	3.32275	2.78944	3.05609
101	F2rl1	270.128	812.582	274.796	838.94	3.00814	3.05295	3.03055
102	Scx	237.174	780.614	279.167	771.537	3.29131	2.76372	3.02751
103	Sorbs2	230.256	587.701	171.466	597.447	2.55238	3.48435	3.01836
104	Kcns3	401.913	1221.04	475.402	1423.96	3.03808	2.99527	3.01668
105	Cdh16	5648.01	16781.4	7179.39	21977.2	2.9712	3.06115	3.01617
106	Slc16a5	45.6805	145.427	49.2424	139.728	3.18356	2.83755	3.01056
107	Gm36377	48.1367	153.743	53.5774	147.063	3.19388	2.74487	2.96938
108	Rprm	1729.88	5548.66	2278.35	6131.03	3.20753	2.691	2.94927
109	Cpm	321.5	881.267	327.067	1027.08	2.74111	3.14029	2.9407
110	A_55_P2156533	41.5524	135.608	55.1468	143.82	3.26354	2.60794	2.93574
111	Ptgfr	107.228	335.08	121.803	334.181	3.12493	2.74363	2.93428
112	Myl1	694.122	1602.64	455.71	1612.8	2.30887	3.5391	2.92399
113	Cutal	75.3806	221.112	79.8762	231.248	2.93327	2.89507	2.91417
114	Igfbp2	4078.13	11553.7	5075.67	14977.6	2.8331	2.95086	2.89198
115	Cdh9	60.4084	175.828	71.237	204.109	2.91065	2.86521	2.88793
116	Mal2	2717.88	7494.03	2791.55	8391.53	2.75731	3.00605	2.88168
117	Wt1	1315.86	4755.31	1818.08	3864.56	3.61386	2.12563	2.86974
118	Nefl	1452.49	4025.23	875.412	2581.6	2.77127	2.94901	2.86014
119	Ajap1	310.785	925.762	377.3	1022.08	2.97878	2.70893	2.84386
120	Rspo3	2035.47	6485.67	2618.95	6537.56	3.18633	2.49626	2.84129
121	Sln	70.0257	167.926	62.2664	201.865	2.39806	3.24196	2.82001
122	Sfrp5	125.399	402.803	138.989	336.591	3.21218	2.42172	2.81695
123	Tox3	348.577	1008.57	359.667	982.46	2.8934	2.73158	2.81249
124	Dcx	147.548	447.585	148.359	383.493	3.03348	2.58491	2.80919
125	Ina	254.492	634.522	150.653	467.654	2.49329	3.10418	2.79874
126	Ptprr	78.3251	198.941	50.9858	155.85	2.53994	3.05674	2.79834
127	Smoc2	7522.8	22864.1	10358.2	26195.1	3.03931	2.52892	2.78411
128	Ccl7	79.5591	257.949	75.3114	172.652	3.24223	2.2925	2.76737
129	Scg5	629.179	1657.26	510.287	1480.02	2.63401	2.90036	2.76718
130	Cplx1	140.195	359.556	76.9319	226.504	2.56468	2.94421	2.75445
131	Tubb3	490.689	1319.39	322.828	908.907	2.68885	2.81545	2.75215
132	Nudt10	1724.45	4568.51	1837.88	5214.57	2.64925	2.83728	2.74326
133	Map7	145.014	325.795	119.537	379.644	2.24664	3.17595	2.71129
134	A230065H16Rik	74.06	220.881	89.8555	218.635	2.98246	2.43318	2.70782
135	Npy2r	117.208	308.37	75.9771	211.196	2.63096	2.77973	2.70535
136	Gca	210.402	594.234	231.265	597.298	2.82427	2.58275	2.70351
137	Tcerg1l	490.385	1207.65	404.835	1185.59	2.46266	2.92858	2.69562
138	Fgf5	217.045	592.539	233.772	622.051	2.73003	2.66093	2.69548
139	Myh3	186.686	511.053	206.04	529.524	2.7375	2.57001	2.65375
140	Six2	132.158	281.673	86.9933	275.997	2.13134	3.17262	2.65198
141	Entpd2	295.978	776.234	263.422	706.052	2.62261	2.68031	2.65146
142	Cyp26b1	297.057	970.232	417.795	836.147	3.26614	2.00133	2.63374
143	Pamr1	1360.57	3714.84	1523.99	3825.95	2.73035	2.51048	2.62041
144	Prps2	736.031	1834.46	753.113	2069.03	2.49237	2.7473	2.61984
145	Ap1s3	1303.85	3140.74	1304.09	3681.02	2.40882	2.82268	2.61575
146	Shh	259.279	582.64	217.843	644.693	2.24715	2.95944	2.6033
147	Nts	331.424	917.044	340.2	829.04	2.76698	2.43692	2.60195
148	Cpn1	355.932	998.077	530.862	1264.49	2.80412	2.38195	2.59304
149	Jakmip1	208.613	524.406	219.782	587.148	2.51377	2.67151	2.59264
150	Avpr2	47.7419	126.136	54.5439	138.631	2.64203	2.54165	2.59184
151	Ptger3	157.494	453.181	166.381	379.374	2.87744	2.28015	2.5788
152	Dcdc2a	255.706	704.058	309.651	742.569	2.75339	2.39809	2.57574
153	6430519N07Rik	144.301	394.071	196.638	474.113	2.7309	2.4111	2.571
154	Fam89a	262.091	639.918	268.473	723.319	2.44159	2.6942	2.56789
155	Kcnmb2	52.585	149.575	54.1051	123.841	2.84443	2.2889	2.56667
156	St3gal6	523.425	1324.55	567.022	1464.85	2.53055	2.58341	2.55698
157	AK046833	51.0135	123.246	50.7037	136.501	2.41594	2.69212	2.55403
158	Podn	138.531	352.161	143.698	368.288	2.54211	2.56293	2.55252
159	Fam84a	415.323	1024.5	420.583	1100.68	2.46675	2.61703	2.54189
160	Vgf	104.309	270.242	71.2373	177.438	2.59077	2.49081	2.54079
161	Tnnc1	58.4186	142.228	60.7061	160.547	2.43463	2.64466	2.53965
162	Blnk	275.717	732.624	304.408	735.457	2.65716	2.41602	2.53659
163	Calcb	253.84	510.966	128.434	391.436	2.01295	3.04775	2.53035
164	Nefm	1544.77	3719.54	987.732	2616.71	2.40783	2.64921	2.52852
165	Scg2	49.5242	130.706	46.0689	110.64	2.63924	2.40161	2.52043
166	Rrad	219.071	564.715	217.938	530.961	2.57777	2.4363	2.50704
167	Slc38a5	408.705	936.65	382.437	1033.03	2.29175	2.70116	2.49646
168	Vgll2	72.8153	152.502	60.0249	172.865	2.09436	2.87989	2.48712
169	Car12	140.408	371.218	154.084	357.867	2.64385	2.32254	2.4832
170	Ceacam10	63.9848	154.456	81.899	208.964	2.41395	2.55149	2.48272
171	Gdap1	65.8958	152.105	42.0736	111.489	2.30826	2.64985	2.47906
172	Mab21l3	144.084	404.186	182.665	390.764	2.80521	2.13924	2.47223
173	Ntrk3	784.064	1985.25	850.186	2043.21	2.532	2.40325	2.46763
174	Fam160a1	190.067	496.682	180.8	419.611	2.6132	2.32086	2.46703
175	Frzb	445.1	1224.04	536.373	1161.23	2.75004	2.16496	2.4575
176	Cldn3	3223.3	8425.27	3894.56	8960.72	2.61387	2.30083	2.45735
177	Pax8	412.029	999.31	417.897	1036.53	2.42534	2.48035	2.45284
178	Tnc	52.1699	131.902	49.5116	117.397	2.52831	2.3711	2.4497
179	Tspan12	2992.96	6978.49	3048.71	7818.71	2.33164	2.5646	2.44812
180	Dlgap1	107.004	268.78	122.868	291.854	2.51188	2.37535	2.44362
181	Trib2	2287.22	5526.5	2272.34	5608.52	2.41626	2.46817	2.44221
182	Loxl4	176.039	460.837	171.002	384.688	2.6178	2.24961	2.4337
183	Prph	748.225	1634.67	400.652	1069.5	2.18473	2.6694	2.42706
184	Otor	425.983	1050.95	531.62	1261.11	2.46711	2.3722	2.41965
185	Slmo1	53.5491	140.283	56.0111	123.906	2.6197	2.21216	2.41593
186	Tfap2a	59.3022	136.739	60.8413	153.145	2.3058	2.51712	2.41146
187	Stmn4	587.43	1422.23	369.323	884.785	2.4211	2.3957	2.4084
188	Ttn	52.9077	126.225	52.1915	125.567	2.38577	2.40589	2.39583
189	B230114P17Rik	362.769	887.444	373.869	869.861	2.44631	2.32665	2.38648
190	Iqgap2	258.452	616.944	259.441	616.251	2.38707	2.3753	2.38118
191	Ptbp3	196.182	405.535	174.254	468.871	2.06713	2.69073	2.37893
192	Alb	115.396	252.825	101.691	259.843	2.19093	2.55523	2.37308
193	Elavl4	64.8341	165.159	49.4988	108.33	2.54741	2.18855	2.36798
194	Kcne4	457.504	1045	454.122	1110.84	2.28414	2.44613	2.36513
195	Dkk1	485.192	1305.43	676.376	1374.06	2.69055	2.03151	2.36103
196	Rspo2	76.7868	204.748	62.2543	127.578	2.66645	2.04931	2.35788
197	Glt28d2	130.681	314.62	117.973	271.663	2.40753	2.30276	2.35515
198	St8sia1	307.662	780.384	357.198	773.348	2.5365	2.16504	2.35077
199	Hnf1b	231.145	515.39	225.451	556.816	2.22973	2.46978	2.34976
200	Mkx	138.686	368.06	168.623	342.115	2.65392	2.02888	2.3414
201	Dner	116.426	263.121	110.648	265.996	2.25998	2.40398	2.33198
202	Hoxc4	1038.36	2653.7	1248.62	2599.75	2.55566	2.08209	2.31888
203	Adora2b	139.974	330.633	137.035	311.666	2.3621	2.27435	2.31822
204	Kcnd3	1127.77	2494.99	1134.02	2740.8	2.21233	2.41689	2.31461
205	4930444P10Rik	42.6578	110.491	56.3518	114.333	2.59016	2.02891	2.30954
206	Nap1l5	71.9901	184.219	57.4032	118.165	2.55895	2.0585	2.30872
207	Cxxc4	140.954	320.482	149.56	349.932	2.27366	2.33974	2.3067
208	Bcl6	424.476	968.08	450.449	1044.52	2.28065	2.31885	2.29975
209	Adamtsl1	435.547	1112.54	553.227	1130.88	2.55435	2.04414	2.29925
210	Tuft1	355.466	798.453	363.896	851.839	2.24622	2.34089	2.29355
211	Sv2c	102.757	227.169	56.5568	133.901	2.21073	2.36755	2.28914
212	Celf3	284.197	721.573	228.125	460.75	2.53899	2.01973	2.27936
213	Fgf9	281.634	683.202	290.982	615.788	2.42585	2.11624	2.27105
214	Klf14	771.49	1877.8	812.915	1699.97	2.43399	2.0912	2.2626
215	Mical2	57.7814	132.887	57.2107	127.173	2.29983	2.22289	2.26136
216	Snap91	206.449	483.865	166.638	362.85	2.34376	2.17748	2.26062
217	Stmn3	1048.38	2395.09	737.169	1641.66	2.28456	2.22698	2.25577
218	Elavl3	139.716	325.579	107.38	233.897	2.3303	2.17822	2.25426
219	Kif5a	377.489	882.09	262.763	569.953	2.33673	2.16908	2.2529
220	Rab3ip	1754.32	3889.82	1795.41	4108.21	2.21728	2.28817	2.25273
221	Chl1	332.455	763.535	361.006	796.572	2.29666	2.20653	2.2516
222	Mast1	71.3567	154.424	46.0409	107.658	2.16411	2.33832	2.25121
223	Phox2b	846.732	1944.12	607.145	1333.23	2.29603	2.1959	2.24596
224	Adm	181.349	409.263	186.166	415.307	2.25676	2.23084	2.2438
225	Celsr1	1085.92	2612.64	1272.44	2636.86	2.40592	2.07228	2.2391
226	Pcp4	293.947	635.978	186.921	432.033	2.16358	2.31131	2.23744
227	Foxd1	7112.36	17216.4	10052.6	20624.5	2.42064	2.05166	2.23615
228	Gm11545	67.529	153.807	65.54	143.55	2.27764	2.19026	2.23395
229	Gm5868	319.993	741.814	239.565	509.206	2.31822	2.12554	2.22188
230	Mapk4	142.824	321.903	157.402	338.061	2.25384	2.14775	2.20079
231	Sema5b	211.817	493.646	261.545	540.974	2.33053	2.06838	2.19946
232	Fam19a1	156.79	351.306	180.667	387.863	2.24061	2.14684	2.19372
233	Sult4a1	265.529	569.343	199.042	445.944	2.14418	2.24045	2.19231
234	Col24a1	486.353	1088.63	533.135	1142.94	2.23835	2.1438	2.19107
235	Ptch2	65.3714	154.588	76.197	153.606	2.36477	2.01591	2.19034
236	Kcnd2	1307.85	3075.67	1586.64	3216.05	2.35169	2.02696	2.18933
237	Cited1	1383.56	3188.64	1684.04	3483.97	2.30467	2.06882	2.18674
238	Ly6h	2566.15	5807.97	2772.97	5834.36	2.2633	2.10401	2.18365
239	Ret	333.802	679.003	203.463	474.573	2.03415	2.33248	2.18331
240	Bspry	813.284	1804.63	865.087	1851.67	2.21894	2.14044	2.17969
241	Dyrk3	247.119	534.721	267.104	583.774	2.16382	2.18556	2.17469
242	Rufy3	237.206	516.694	159.5	345.322	2.17825	2.16502	2.17164
243	Elf5	136.927	294.818	141.775	310.339	2.15311	2.18896	2.17103
244	Pde1a	1066.32	2323.66	1108.52	2389.1	2.17913	2.15522	2.16718
245	Saa1	136.36	304.235	168.857	354.856	2.23112	2.10153	2.16632
246	Tmem213	49.0431	105.723	57.2144	124.435	2.15573	2.17489	2.16531
247	Mkrn2os	242.295	549.002	290.264	598.848	2.26584	2.06312	2.16448
248	Rec8	175.692	385.966	217.85	459.034	2.19683	2.10711	2.15197
249	Tlx2	719.804	1563.74	497.353	1056.71	2.17245	2.12468	2.14856
250	Chst11	743.673	1583.89	773.648	1662.95	2.12982	2.14949	2.13966
251	Tmtc1	84.5307	178.266	83.61	181.457	2.1089	2.17028	2.13959
252	Fam222a	406.504	889.668	442.769	916.98	2.18858	2.07101	2.1298
253	Myog	213.105	449.372	247.46	527.944	2.10869	2.13346	2.12107
254	Kif12	1499.2	3104.65	1708.65	3684.9	2.07087	2.15661	2.11374
255	Veph1	265.911	586.212	290.777	587.641	2.20455	2.02093	2.11274
256	Tcea3	218.017	481.636	225.524	454.587	2.20917	2.0157	2.11243
257	Tspan11	179.97	371.626	196.618	424.084	2.06493	2.1569	2.11092
258	Cobll1	1040.59	2213.48	1090.4	2283.24	2.12714	2.09394	2.11054
259	Gm2a	778.912	1682.01	853.304	1744.19	2.15943	2.04405	2.10174
260	Syt13	1091.17	2306.54	1042.98	2179.28	2.11383	2.08947	2.10165
261	Mitf	535.836	1140.1	564.71	1171.56	2.12771	2.07462	2.10117
262	Srrm4	98.917	207.684	70.9717	147.393	2.09958	2.07678	2.08818
263	Bpgm	1836.43	3723.01	1841.35	3929.67	2.02731	2.13412	2.08072
264	Mapt	231.896	463.834	192.344	414.765	2.00018	2.15637	2.07827
265	Ldb2	3158.2	6639.63	3630.28	7346.45	2.10235	2.02366	2.063
266	Cdh15	83.9539	175.839	95.8898	194.475	2.09447	2.02811	2.06129
267	Gm42035	121.767	248.878	113.228	231.644	2.04389	2.04582	2.04485
268	Dusp26	249.558	507.826	169.267	342.844	2.0349	2.02546	2.03018

## Sheet: Table S2
Table S2. Genes with decreased expression in microarrays of E14.5 Ctnnb1-cKO ureters. Shown are gene names, individual intensities of the two control and mutant samples and the individual and average fold changes (FC). An intensity of ≥100 and a FC ≤-2 were applied as filters to detect robust expression changes.
		Expression intensity				Fold change (FC)
Rank	Gene Symbol	control 1	mutant 1	control 2	mutant 2	FC1	FC2	average FC
1	Upk1b	1645.07	64.6945	984.032	38.6491	-25.4283	-25.4607	-25.4445
2	C1ql3	1382.88	54.0725	965.75	43.21	-25.5746	-22.3502	-23.9624
3	Avpr1a	1065.11	69.4806	969.576	35.3293	-15.3296	-27.4439	-21.3868
4	Iigp1	2876.08	145.727	2611.82	115.767	-19.7361	-22.5611	-21.1486
5	Car3	33713.1	1895.81	25788.6	1073.65	-17.783	-24.0194	-20.9012
6	Trp63	875.818	41.319	656.446	32.6846	-21.1965	-20.0843	-20.6404
7	Dmrta1	369.62	23.6352	270.14	15	-15.6386	-18.0093	-16.8239
8	ENSMUST00000131638	906.307	60.9429	801.799	46.4815	-14.8714	-17.2499	-16.0606
9	AI593442	1122.26	101.843	950.798	47.2131	-11.0195	-20.1385	-15.579
10	Gsdmc3	333.302	15	120.091	15	-22.2202	-8.00608	-15.1131
11	Slc17a8	256.523	15	191.606	15	-17.1015	-12.7737	-14.9376
12	Rasgrf1	327.619	22.8845	279.77	19.6982	-14.3162	-14.2029	-14.2595
13	Npy1r	4217.45	293.162	4210.94	303.402	-14.3861	-13.879	-14.1326
14	Alx1	596.783	38.0758	542.333	46.77	-15.6735	-11.5957	-13.6346
15	Pou3f1	2923.98	231.14	3055.64	243.269	-12.6503	-12.5608	-12.6055
16	Otop2	206.956	15	163.617	15	-13.7971	-10.9078	-12.3525
17	Nrip3	376.116	32.9657	317.202	28.488	-11.4093	-11.1346	-11.2719
18	Gm4951	2389	246.232	2314.09	185.663	-9.70223	-12.4639	-11.0831
19	Myocd	282.285	23.1065	174.77	19.5575	-12.2167	-8.93618	-10.5764
20	Shisa2	5632.01	511.978	5123.34	510.482	-11.0005	-10.0363	-10.5184
21	Ugt2b34	447.27	42.1046	464.114	48.4462	-10.6228	-9.58	-10.1014
22	Sprr1a	3438.7	377.866	1749.77	172.496	-9.10032	-10.1439	-9.6221
23	Perp	3847.33	354.659	2482.91	319.817	-10.848	-7.76353	-9.30576
24	Aldh3b2	163.691	15	100.378	15	-10.9127	-6.69185	-8.8023
25	Scube2	1478.4	183.687	1640.71	172.829	-8.04844	-9.49324	-8.77084
26	Btbd17	592.741	69.9352	545.458	65.8221	-8.47557	-8.28685	-8.38121
27	Esyt3	364.767	36.3991	241.143	35.9578	-10.0213	-6.70628	-8.3638
28	Ptger2	141.903	15	106.674	15	-9.46017	-7.11161	-8.28589
29	Rab27b	1726.28	181.946	1242.57	179.892	-9.48784	-6.90733	-8.19758
30	Pparg	2645.91	337.424	2402.32	284.176	-7.8415	-8.45363	-8.14756
31	Ptx3	2201.67	250.213	1871.15	252.427	-8.79917	-7.41262	-8.1059
32	Kcnk2	1552.22	196.938	1475.48	184.833	-7.88177	-7.98278	-7.93228
33	Aqp3	628.525	74.5006	367.361	53.2051	-8.43651	-6.90462	-7.67057
34	Fam183b	139.237	17.2933	128.081	17.939	-8.05154	-7.13978	-7.59566
35	Myh11	360.231	42.1542	103.562	19.0057	-8.54556	-5.44899	-6.99728
36	Epha8	300.633	48.4367	250.348	32.7796	-6.20672	-7.63729	-6.92201
37	Colq	444.609	67.1198	413.783	58.0542	-6.62411	-7.12754	-6.87582
38	Fut9	186.592	27.4419	209.403	30.1342	-6.79952	-6.94901	-6.87426
39	Cyp26a1	278.405	47.8718	322.593	42.1388	-5.81563	-7.65548	-6.73556
40	Upk3a	2584.72	356.301	1644.42	268.141	-7.25432	-6.13266	-6.69349
41	Ctse	3079.21	383.067	2139.42	409.351	-8.03831	-5.22638	-6.63234
42	Fxyd3	6804.67	894.737	4784.68	851.97	-7.60521	-5.61602	-6.61062
43	Ism1	780.096	124.964	810.223	125.938	-6.24254	-6.43352	-6.33803
44	Actg2	1209.68	147.615	457.663	108.82	-8.19483	-4.20571	-6.20027
45	Car8	147.505	25.3453	153.685	23.7273	-5.81983	-6.47715	-6.14849
46	A_55_P2175050	509.313	81.3785	432.205	72.5801	-6.25857	-5.95488	-6.10672
47	Upk1a	1316.78	187.718	712.034	141.852	-7.01467	-5.01956	-6.01712
48	Hmgcs2	305.292	51.325	230.299	37.8426	-5.94821	-6.0857	-6.01696
49	Dio3os	128.856	21.8361	128.152	21.2785	-5.90102	-6.02262	-5.96182
50	Lmcd1	3997.41	737.504	3305.58	533.853	-5.42018	-6.19193	-5.80605
51	Sprr2g	1450.82	265.3	1085.77	177.73	-5.4686	-6.10913	-5.78886
52	Paqr5	228.987	33.8376	158.449	35.2544	-6.76724	-4.49445	-5.63085
53	Bmp5	1268.67	212.515	938.926	177.477	-5.9698	-5.29041	-5.6301
54	Ahr	12519.4	2223.68	10088.6	1819.23	-5.63003	-5.54554	-5.58778
55	Cacnb2	773.355	127.64	587.077	115.608	-6.05889	-5.07816	-5.56852
56	Negr1	2059.21	387.258	2076.93	364.295	-5.31741	-5.70124	-5.50932
57	4631405K08Rik	194.26	31.7881	108.257	22.736	-6.11109	-4.76147	-5.43628
58	Smoc1	1548.32	291.908	1443.95	265.594	-5.30415	-5.43668	-5.37042
59	Gm1987	9532.51	1816.76	11094.7	2050.28	-5.24698	-5.41129	-5.32914
60	Mansc4	898.204	173.27	817.546	154.742	-5.18385	-5.28328	-5.23357
61	Syt1	2906.73	592.148	2378.49	428.611	-4.90879	-5.5493	-5.22905
62	Ndnf	119.204	25.9063	104.793	18.1882	-4.60133	-5.76157	-5.18145
63	Cnn1	2091.3	375.339	827.525	176.091	-5.57176	-4.69941	-5.13558
64	Ccdc68	647.142	104.361	501.389	126.374	-6.20099	-3.96752	-5.08426
65	Ldoc1	903.442	161.448	599.211	132.624	-5.59586	-4.51811	-5.05699
66	Nrg1	422.292	98.3159	447.542	76.9438	-4.29526	-5.81648	-5.05587
67	Car13	1741.52	348.599	1678.08	350.53	-4.99576	-4.78725	-4.8915
68	Krt19	10550.4	2073.29	8615.44	1847.17	-5.08871	-4.66414	-4.87642
69	Sprr2a2	268.007	52.5706	158.121	34.8388	-5.09804	-4.53865	-4.81834
70	Apela	5077.09	984.588	4676.3	1044.65	-5.15657	-4.47643	-4.8165
71	Foxq1	6804.15	1419.09	5625.85	1184.03	-4.79472	-4.75145	-4.77308
72	Krt42	2003.24	409.507	1597.18	346.439	-4.89184	-4.61028	-4.75106
73	Anxa8	1541.71	311.1	1000.02	224.398	-4.95569	-4.45648	-4.70608
74	Upk2	598.19	121.526	250.096	55.8179	-4.92232	-4.48056	-4.70144
75	Fzd9	352.795	74.7825	346.31	77.595	-4.71761	-4.46305	-4.59033
76	Fndc1	991.84	279.799	1028.75	182.92	-3.54484	-5.62406	-4.58445
77	AI314604	237.767	48.0135	173.289	42.0184	-4.95209	-4.12412	-4.5381
78	BC025446	781.642	170.176	637.459	144.22	-4.59313	-4.42006	-4.50659
79	Hr	215.792	55.1657	227.827	44.6958	-3.9117	-5.09729	-4.5045
80	BC057651	528.979	127.026	476.957	99.0054	-4.16434	-4.81748	-4.49091
81	Tbx18	10494.9	2552.35	9677.99	2019.33	-4.11188	-4.79268	-4.45228
82	Ly6g	397.327	89.1418	319.61	74.3059	-4.45725	-4.30128	-4.37926
83	Plcxd3	3574.98	968.039	3636.01	745.13	-3.69301	-4.8797	-4.28636
84	Grhl3	2474.98	522.027	1617.87	451.192	-4.74109	-3.58577	-4.16343
85	A430027H14Rik	115.121	31.0246	116.193	25.2669	-3.71062	-4.59862	-4.15462
86	Trim29	337.254	70.7303	229.949	66.6873	-4.76816	-3.44817	-4.10817
87	Slc22a3	557.842	134.304	562.129	138.719	-4.15356	-4.05228	-4.10292
88	Smim6	221.699	53.064	204.713	51.5182	-4.17795	-3.97361	-4.07578
89	Lamb3	449.663	96.7046	324.663	93.5075	-4.64986	-3.47206	-4.06096
90	Lrrc75b	2660.74	680.476	2439.65	587.99	-3.91012	-4.14913	-4.02963
91	Enpp2	14697.4	3722.44	12756.2	3155.21	-3.94833	-4.04288	-3.9956
92	Zcchc16	195.732	50.4401	185.038	45.4368	-3.88048	-4.07243	-3.97645
93	Sncaip	2791.36	772.884	2852.4	670.97	-3.61161	-4.25116	-3.93139
94	Ncmap	510.746	110.255	369.042	116.525	-4.63239	-3.16706	-3.89973
95	Fzd1	36568.9	9634.57	32564	8138.99	-3.79559	-4.00099	-3.89829
96	Sprr2f	276.364	65.4884	169.914	48.5395	-4.22004	-3.50052	-3.86028
97	Prokr2	406.586	134.29	483.674	103.259	-3.02767	-4.68406	-3.85587
98	Rai2	760.168	212.705	705.157	179.513	-3.57382	-3.92816	-3.75099
99	Ipcef1	140.473	31.6723	113.491	37.491	-4.4352	-3.02714	-3.73117
100	TC1654523	907.443	229.06	708.123	205.099	-3.96159	-3.45259	-3.70709
101	Itih2	267.664	70.7727	240.639	66.9918	-3.78202	-3.59207	-3.68704
102	Adamts8	265.037	71.719	184.822	50.5845	-3.69549	-3.65372	-3.67461
103	Bcl2l14	272.479	69.6708	218.712	64.1979	-3.91095	-3.40684	-3.6589
104	Kctd14	317.049	87.8324	302.864	81.7252	-3.60971	-3.70588	-3.6578
105	Chrm3	193.094	51.9163	136.603	38.0117	-3.71934	-3.59371	-3.65653
106	Nkd1	1001.04	264.903	857.428	248.292	-3.7789	-3.4533	-3.6161
107	Hpgd	1682.63	415.346	1245.33	391.986	-4.05116	-3.17698	-3.61407
108	Lamc3	1050.62	309.462	1018.26	268.988	-3.39499	-3.78553	-3.59026
109	Hopx	1083.04	276.545	879	275.306	-3.91633	-3.19281	-3.55457
110	Kcnk3	558.069	147.952	340.146	102.004	-3.77195	-3.33463	-3.55329
111	ENSMUST00000089689	296.701	75.4156	216.308	69.3894	-3.93422	-3.1173	-3.52576
112	Aqp1	3167.43	971.933	2884.08	780.445	-3.25889	-3.69543	-3.47716
113	Prkcb	816.458	231.024	702.278	206.301	-3.53408	-3.40415	-3.46912
114	Nrn1l	447.528	133.41	416.686	116.55	-3.35454	-3.57518	-3.46486
115	Gcnt1	1115.62	304.075	841.231	258.063	-3.66891	-3.25978	-3.46435
116	Trim9	220.044	69.0835	207.466	55.6321	-3.1852	-3.72924	-3.45722
117	Vwc2	170.874	54.0597	147.86	39.5424	-3.16084	-3.73928	-3.45006
118	Pde11a	120.696	32.4686	112.087	35.2912	-3.7173	-3.17607	-3.44668
119	Dmkn	129.754	33.2535	102.868	34.5177	-3.90196	-2.98015	-3.44105
120	Oit1	673.301	174.685	507.86	169.024	-3.85437	-3.00466	-3.42952
121	Lef1	375.044	105.33	321.627	99.1056	-3.56064	-3.2453	-3.40297
122	Ildr1	352.378	92.1636	278.835	94.3716	-3.82339	-2.95465	-3.38902
123	Myrip	411.822	166.18	448.263	105.225	-2.47816	-4.26006	-3.36911
124	Degs2	393.404	102.64	331.686	115.357	-3.83286	-2.8753	-3.35408
125	Hsd17b14	428.473	120.332	293.958	94.0858	-3.56075	-3.12436	-3.34256
126	Glrb	1315.09	352.839	1232.68	425.812	-3.72718	-2.89489	-3.31103
127	Ppm1e	620.639	177.056	504.289	161.837	-3.50533	-3.11602	-3.31068
128	Krt23	1260.85	384.998	1115.99	335.999	-3.27496	-3.32142	-3.29819
129	Mylip	1242.45	347.345	952.341	318.101	-3.57698	-2.99383	-3.28541
130	Fam49a	718.827	211.398	613.109	195.073	-3.40036	-3.14298	-3.27167
131	Ackr1	602.003	191.737	524.806	159.187	-3.13974	-3.29679	-3.21826
132	Tmem229a	229.555	60.9893	191.616	71.8222	-3.76386	-2.66792	-3.21589
133	Bmp6	903.206	276.823	775.897	246.081	-3.26276	-3.15301	-3.20789
134	Hspb6	3441.61	981.184	2591.58	894.773	-3.50761	-2.89636	-3.20199
135	Id4	12394.7	3600.28	9729.75	3286.83	-3.44272	-2.96023	-3.20147
136	Stat4	285.23	91.3195	286.017	87.508	-3.12343	-3.26846	-3.19595
137	Tspan8	6495.68	1880.35	5353.74	1845.3	-3.4545	-2.90128	-3.17789
138	Mylk	935.439	258.862	642.724	237.233	-3.61366	-2.70925	-3.16146
139	Ncald	507.387	169.293	465.613	141.337	-2.99709	-3.29434	-3.14572
140	Unc5c	7096.93	2359.07	7204.81	2205.03	-3.00836	-3.26745	-3.13791
141	Cela1	201.407	67.9093	214.456	66.1431	-2.96582	-3.2423	-3.10406
142	ENSMUST00000131176	125.979	34.3357	100.576	40.0262	-3.66904	-2.51274	-3.09089
143	Hspb7	258.853	81.685	216.491	72.6421	-3.16892	-2.98023	-3.07458
144	2610035D17Rik	1140.5	372.614	1202.74	392.168	-3.06082	-3.06691	-3.06387
145	Sfrp2	31609.3	11174.1	28699.2	8837.6	-2.82881	-3.24739	-3.0381
146	Lum	54176.5	16213.5	40521	15111.2	-3.34144	-2.68153	-3.01148
147	Lmo1	1143	353.953	845.792	305.978	-3.22925	-2.76422	-2.99674
148	Foxa1	11273.9	3598.24	9488.32	3373.08	-3.13318	-2.81296	-2.97307
149	Cox8b	191.181	52.8389	140.871	60.9471	-3.61818	-2.31136	-2.96477
150	Gper1	209.671	71.1753	184.4	62.6178	-2.94584	-2.94484	-2.94534
151	2900072G11Rik	304.709	102.443	271.941	95.4597	-2.97442	-2.84875	-2.91159
152	Edaradd	150.884	48.0232	123.285	46.5294	-3.14189	-2.64962	-2.89576
153	Lgr4	2469.73	869.894	2363.79	806.764	-2.83912	-2.92996	-2.88454
154	Epha7	343.203	120.136	326.377	113.739	-2.85678	-2.86953	-2.86316
155	Rasd2	1235.05	403.181	1039.52	390.668	-3.06326	-2.66088	-2.86207
156	Col22a1	127.739	48.9158	134.935	43.3502	-2.6114	-3.11268	-2.86204
157	1010001N08Rik	316.988	113.368	336.749	115.1	-2.79609	-2.9257	-2.8609
158	Col23a1	4959.38	1682.35	4772.49	1725.89	-2.94789	-2.76523	-2.85656
159	Rgs17	2076.32	749.513	1965.11	671.171	-2.77023	-2.92789	-2.84906
160	Gas6	6030.74	2122.86	5536.68	1942.56	-2.84086	-2.8502	-2.84553
161	Lmo3	455.663	170.761	423.552	146.19	-2.66842	-2.89727	-2.78285
162	Fam78b	734.068	299.573	771.921	248.281	-2.45038	-3.10906	-2.77972
163	Grik3	159.22	57.9164	125.797	45.6744	-2.74913	-2.75421	-2.75167
164	Col9a3	290.002	110.169	303.098	109.432	-2.63234	-2.76974	-2.70104
165	Mgp	19144.4	6836.51	16509.9	6354.97	-2.80032	-2.59795	-2.69914
166	Dach1	3435.54	1169.95	2935.46	1195.58	-2.93648	-2.45526	-2.69587
167	Maob	2362.32	863.692	2186.74	840.207	-2.73514	-2.60262	-2.66888
168	Syt6	141.882	50.5903	124.905	49.449	-2.80453	-2.52593	-2.66523
169	Drd4	235.514	86.226	230.737	89.5165	-2.73136	-2.57759	-2.65447
170	0610040J01Rik	2380.12	822.135	2002.23	832.642	-2.89505	-2.40467	-2.64986
171	Msx2	398.031	183.154	550.129	176.454	-2.17321	-3.11768	-2.64544
172	Palld	8341.05	3285.22	8180.57	3019.39	-2.53896	-2.70935	-2.62415
173	Plxdc1	227.243	81.8731	178.648	72.3652	-2.77555	-2.4687	-2.62213
174	1810041L15Rik	1424.54	527.698	1333.71	526.776	-2.69954	-2.53183	-2.61568
175	Nckap5	153.041	56.9901	143.076	56.4624	-2.68539	-2.534	-2.6097
176	Gdf10	4859.26	1830.8	4677.84	1837.33	-2.65417	-2.546	-2.60008
177	S100a5	140.596	49.2372	144.965	62.0102	-2.85547	-2.33776	-2.59661
178	Gpr176	142.682	54.3206	144.78	56.5951	-2.62667	-2.55816	-2.59242
179	Clstn2	3056.24	1291.58	3523.75	1250.42	-2.36628	-2.81805	-2.59217
180	Klf15	216.515	79.2472	207.831	84.8161	-2.73214	-2.45037	-2.59126
181	Sox9	4599.28	1877.46	4530.26	1660.35	-2.44973	-2.7285	-2.58912
182	Zeb2	1037.62	415.043	1004.74	378.33	-2.50004	-2.65572	-2.57788
183	Tmod1	216.076	77.6732	145.727	62.0955	-2.78186	-2.34682	-2.56434
184	Fgfr3	612.747	209.272	475.376	216.92	-2.928	-2.19148	-2.55974
185	Cadm3	1033.08	393.887	923.431	371.778	-2.62279	-2.48382	-2.55331
186	Wif1	149.948	64.0628	145.934	53.1928	-2.34064	-2.7435	-2.54207
187	Megf10	850.007	364.062	925.846	340.77	-2.33479	-2.71692	-2.52586
188	Itgb4	510.407	169.047	392.721	193.656	-3.01933	-2.02793	-2.52363
189	2200002D01Rik	853.341	319.627	685.439	294.491	-2.66981	-2.32754	-2.49867
190	Map3k5	1146.29	432.617	978.355	417.566	-2.64965	-2.343	-2.49633
191	Il1rap	340.797	124.882	282.964	126.933	-2.72895	-2.22924	-2.47909
192	Mamld1	137.875	48.7828	123.091	57.8101	-2.82631	-2.12923	-2.47777
193	Pdzk1ip1	127.525	50.1099	116.565	48.6455	-2.54491	-2.39621	-2.47056
194	Ndp	824.297	361.186	906.976	341.543	-2.2822	-2.65553	-2.46886
195	Itpka	145.059	57.5492	139.892	58.2575	-2.52061	-2.40126	-2.46093
196	Cpz	155.638	73.3455	128.5	45.9577	-2.12198	-2.79606	-2.45902
197	Zcchc12	1684.81	815.449	1516.95	532.495	-2.06612	-2.84875	-2.45744
198	Itih5	966.72	437.62	959.822	355.413	-2.20904	-2.70058	-2.45481
199	Sulf1	5241.13	2153	4411.52	1784.86	-2.43434	-2.47163	-2.45299
200	Syt17	603.041	279.089	501.359	183.172	-2.16075	-2.73709	-2.44892
201	Elmod1	309.504	119.583	280.959	123.242	-2.58819	-2.27973	-2.43396
202	Gm3014	103.462	51.6989	114.456	40.2119	-2.00125	-2.84632	-2.42378
203	Col15a1	2126.16	787.859	1712.05	801.303	-2.69866	-2.13658	-2.41762
204	Tcf12	19641.8	8264.06	18582.1	7667.11	-2.37678	-2.4236	-2.40019
205	Tst	1226.45	517.998	1171.85	489.163	-2.36768	-2.39562	-2.38165
206	AK042906	509.215	204.079	494.042	219.983	-2.49519	-2.24582	-2.3705
207	Tex40	238.094	97.1984	203.814	89.1015	-2.44956	-2.28743	-2.3685
208	S100a4	515.026	200.34	428.094	197.627	-2.57076	-2.16617	-2.36846
209	Eva1c	226.316	94.058	210.887	90.8691	-2.40614	-2.32078	-2.36346
210	Syt16	191.23	83.0004	196.19	81.0927	-2.30396	-2.41932	-2.36164
211	Fam189a1	174.281	75.8763	149.023	61.4626	-2.2969	-2.42461	-2.36075
212	Sh3gl2	506.817	189.692	360.196	178.179	-2.67178	-2.02154	-2.34666
213	Foxf1	6753.6	3056.11	6491.26	2616.08	-2.20987	-2.48129	-2.34558
214	Myh14	465.002	180.004	359.266	171.041	-2.58328	-2.10047	-2.34188
215	Fgf7	2092.46	908.781	1893.87	796.67	-2.30249	-2.37724	-2.33986
216	Ltbp1	7680.51	3475.36	7896.59	3201.92	-2.20999	-2.46621	-2.3381
217	Gm6403	182.232	81.0525	181.545	74.9298	-2.24832	-2.42287	-2.3356
218	Zfp365	155.086	68.7786	145.13	60.2585	-2.25486	-2.40845	-2.33166
219	Scnn1a	302.399	136.926	329.645	134.483	-2.20849	-2.4512	-2.32984
220	Mmp19	156.873	60.141	127.15	62.2073	-2.60842	-2.04398	-2.3262
221	Smim3	3669.87	1632.52	3877.38	1615.65	-2.24798	-2.39989	-2.32394
222	Tmod2	596.693	259.708	555.027	236.859	-2.29755	-2.34328	-2.32042
223	Gprc5b	2538.61	1103.77	2540.61	1107.34	-2.29994	-2.29434	-2.29714
224	Noxa1	200.044	85.7097	210.678	93.6065	-2.33398	-2.25068	-2.29233
225	Pappa	1656.98	719.035	1738.33	763.049	-2.30445	-2.27814	-2.29129
226	Sp7	124.054	53.2995	114.347	50.9445	-2.32749	-2.24453	-2.28601
227	Chn2	815.209	350.383	740.751	331.519	-2.32662	-2.23441	-2.28052
228	Fmod	1073.28	451.617	929.685	425.603	-2.37653	-2.18439	-2.28046
229	Slc39a4	132.62	58.3718	101.974	45.3276	-2.27198	-2.2497	-2.26084
230	Syt9	585.041	253.945	516.231	232.887	-2.30381	-2.21666	-2.26023
231	Pappa2	437.818	182.756	354.299	168.501	-2.39565	-2.10265	-2.24915
232	Zfp536	1772.79	870.239	1914.62	783.192	-2.03713	-2.44463	-2.24088
233	Gata6	15333.7	7433.11	14942.8	6180.71	-2.06289	-2.41766	-2.24027
234	Hsd11b2	981.782	416.956	908.6	427.629	-2.35464	-2.12474	-2.23969
235	Rasl12	1259.09	522.716	1147.68	560.222	-2.40874	-2.04862	-2.22868
236	Tmc7	945.169	425.593	854.095	382.121	-2.22083	-2.23514	-2.22799
237	Ctnna2	803.181	400.697	742.728	309.998	-2.00446	-2.39592	-2.20019
238	Emp2	3425.73	1436.91	2784.68	1383.46	-2.3841	-2.01283	-2.19847
239	Trps1	2032.99	998.388	2149.12	920.88	-2.03627	-2.33377	-2.18502
240	Ihh	247.603	118.119	241.075	107.254	-2.09622	-2.24771	-2.17196
241	Cldn11	18627.6	8421.32	16835.6	7910.54	-2.21196	-2.12825	-2.1701
242	Fgfr4	671.252	299.251	677.754	326.526	-2.24311	-2.07565	-2.15938
243	Gata2	17912	8561.06	16992.3	7656.11	-2.09226	-2.21945	-2.15586
244	Fam213a	10361.6	4881.19	9532.88	4357.47	-2.12277	-2.18771	-2.15524
245	Snai1	7413.9	3358.18	7455.52	3567.54	-2.20771	-2.08982	-2.14877
246	Rhou	5720.73	2634.94	5402.08	2543.35	-2.17111	-2.124	-2.14755
247	Gstt1	1960.59	932.197	1838.66	840.739	-2.10319	-2.18695	-2.14507
248	Amigo2	1386.25	638.533	1242.9	591.401	-2.17099	-2.10161	-2.1363
249	Lin7a	291.361	137.108	229.871	108.217	-2.12505	-2.12416	-2.1246
250	Kcna3	167.895	83.8667	174.882	78.0016	-2.00193	-2.24203	-2.12198
251	Cubn	122.372	54.9494	119.178	59.2627	-2.22699	-2.01101	-2.119
252	Cntn1	325.842	154.791	283.01	133.303	-2.10504	-2.12305	-2.11405
253	Trim71	946.438	449.688	894.72	425.212	-2.10465	-2.10418	-2.10442
254	Nxpe3	1944.03	933.822	1915.98	924.752	-2.0818	-2.07188	-2.07684
255	Apcdd1	2577.01	1259.96	2342.4	1142.28	-2.04531	-2.05063	-2.04797

## Sheet: Table S3
Table S3. Transcription factor genes with increased expression in microarrays of E14.5 Ctnnb1-cKO ureters. Shown are the rank in the list of all upregulated genes in the microarrays of E14.5 Ctnnb1-cKO ureters, the name of the transcription factor genes (gene symbol), individual intensities of the two control and mutant samples and the individual and average fold changes (FC). An intensity of ≥10…
		Expression intensity				Fold change (FC)
Rank	Gene Symbol	control 1	mutant 1	control 2	mutant 2	FC1	FC2	average FC
16	Sp5	207.742	1736	249.691	2232.27	8.35653	8.94012	8.64833
17	Irx1	44.6659	376.331	44.5353	377.483	8.42546	8.47603	8.45075
26	Lix1	542.697	3439.42	481.302	3466.53	6.33764	7.2024	6.77002
27	Lhx1	25.0039	188.597	41.3483	239.993	7.54271	5.80417	6.67344
61	Sall1	493.573	2095.21	699.378	2397.97	4.24498	3.42871	3.83685
73	Rxrg	42.565	185.798	60.8043	182.303	4.36503	2.99819	3.68161
78	Tfap2b	182.56	705.27	209.508	618.866	3.86322	2.9539	3.40856
93	Emx2	743.05	2373.11	836.759	2629.17	3.19373	3.14209	3.16791
102	Scx	237.174	780.614	279.167	771.537	3.29131	2.76372	3.02751
117	Wt1	1315.86	4755.31	1818.08	3864.56	3.61386	2.12563	2.86974
123	Tox3	348.577	1008.57	359.667	982.46	2.8934	2.73158	2.81249
140	Six2	132.158	281.673	86.9933	275.997	2.13134	3.17262	2.65198
177	Pax8	412.029	999.31	417.897	1036.53	2.42534	2.48035	2.45284
186	Tfap2a	59.3022	136.739	60.8413	153.145	2.3058	2.51712	2.41146
199	Hnf1b	231.145	515.39	225.451	556.816	2.22973	2.46978	2.34976
200	Mkx	138.686	368.06	168.623	342.115	2.65392	2.02888	2.3414
202	Hoxc4	1038.36	2653.7	1248.62	2599.75	2.55566	2.08209	2.31888
223	Phox2b	846.732	1944.12	607.145	1333.23	2.29603	2.1959	2.24596
227	Foxd1	7112.36	17216.4	10052.6	20624.5	2.42064	2.05166	2.23615
237	Cited1	1383.56	3188.64	1684.04	3483.97	2.30467	2.06882	2.18674
243	Elf5	136.927	294.818	141.775	310.339	2.15311	2.18896	2.17103
249	Tlx2	719.804	1563.74	497.353	1056.71	2.17245	2.12468	2.14856
253	Myog	213.105	449.372	247.46	527.944	2.10869	2.13346	2.12107
261	Mitf	535.836	1140.1	564.71	1171.56	2.12771	2.07462	2.10117

## Sheet: Table S4
Table S4. Functional enrichment analysis for transcription factor genes with increased expression in microarrays of E14.5 Ctnnb1-cKO ureters. Annotation of biological processes was performed with the subprogram “GO Biological Process 2025” within the web-based “Enrichr” gene list enrichment analysis tool (https://maayanlab.cloud/Enrichr/) using default settings.
Rank	Term	P-value	Adjusted P-value	Odds Ratio	Combined Score	Genes
1	Regulation of Transcription by RNA Polymerase II (GO:0006357)	2.90862e-21	9.01671e-19	183.308	8668.02	IRX1;TFAP2A;MYOG;TFAP2B;EMX2;FOXD1;CITED1;SCX;HNF1B;MITF;PHOX2B;TOX3;SALL1;PAX8;WT1;TLX2;LHX1;SIX2;ELF5;SP5;HOXC4;MKX;RXRG
2	Kidney Development (GO:0001822)	7.56699e-17	1.17288e-14	189.648	7039.75	TFAP2A;TFAP2B;SALL1;CITED1;PAX8;WT1;LHX1;SIX2;HNF1B
3	Regulation of DNA-templated Transcription (GO:0006355)	2.45605e-16	2.53792e-14	42.1354	1514.47	IRX1;TFAP2A;TFAP2B;EMX2;FOXD1;CITED1;SCX;HNF1B;MITF;PHOX2B;TOX3;SALL1;PAX8;WT1;TLX2;LHX1;SIX2;ELF5;SP5;MKX
4	Renal System Development (GO:0072001)	2.47914e-15	1.92133e-13	195.343	6569.56	TFAP2A;TFAP2B;SALL1;PAX8;WT1;LHX1;SIX2;HNF1B
5	Positive Regulation of Transcription by RNA Polymerase II (GO:0045944)	1.8332e-14	1.13658e-12	32.7273	1035.17	TFAP2A;MYOG;TFAP2B;CITED1;SCX;HNF1B;MITF;PHOX2B;TOX3;SALL1;PAX8;WT1;TLX2;HOXC4;RXRG
6	Positive Regulation of DNA-templated Transcription (GO:0045893)	3.03434e-14	1.56774e-12	29.7583	926.264	TFAP2A;MYOG;TFAP2B;CITED1;SCX;HNF1B;MITF;PHOX2B;TOX3;SALL1;PAX8;WT1;TLX2;LHX1;HOXC4;RXRG
7	Mesenchymal to Epithelial Transition (GO:0060231)	4.00119e-13	1.77196e-11	1051.11	30005.9	SALL1;CITED1;PAX8;WT1;SIX2
8	Branching Involved in Ureteric Bud Morphogenesis (GO:0001658)	1.35193e-11	5.23874e-10	404.109	10113.6	FOXD1;SALL1;CITED1;PAX8;WT1
9	Positive Regulation of RNA Biosynthetic Process (GO:1902680)	3.45303e-10	1.18938e-08	25.4666	554.83	TFAP2A;TFAP2B;SALL1;CITED1;PAX8;WT1;LHX1;SCX;HNF1B;MITF
10	Ureteric Bud Morphogenesis (GO:0060675)	4.82358e-09	1.49531e-07	285.171	5460.96	SALL1;CITED1;PAX8;WT1
11	Epithelial Cell Differentiation Involved in Kidney Development (GO:0035850)	1.5156e-08	4.27124e-07	1426.71	25687.8	SALL1;PAX8;SIX2
12	Metanephros Development (GO:0001656)	1.66702e-08	4.30647e-07	199.56	3574.05	FOXD1;CITED1;PAX8;WT1
13	Kidney Epithelium Development (GO:0072073)	5.29637e-08	1.26298e-06	713.286	11950.1	SALL1;PAX8;WT1
14	Cell Differentiation Involved in Metanephros Development (GO:0072202)	8.46757e-08	1.87496e-06	570.6	9291.9	SALL1;PAX8;SIX2
15	Branching Morphogenesis of an Epithelial Tube (GO:0048754)	1.41554e-07	2.92544e-06	110.778	1747.03	SALL1;CITED1;PAX8;WT1
16	Regulation of Branching Involved in Ureteric Bud Morphogenesis (GO:0090189)	4.30761e-07	8.346e-06	285.229	4180.8	PAX8;LHX1;SIX2
17	Mesonephric Tubule Development (GO:0072164)	8.41465e-07	1.53444e-05	219.374	3068.62	SALL1;WT1;LHX1
18	Negative Regulation of RNA Biosynthetic Process (GO:1902679)	9.26436e-07	1.59553e-05	17.3537	241.076	TFAP2A;TFAP2B;FOXD1;SALL1;CITED1;WT1;LHX1
19	Anterior/Posterior Pattern Specification (GO:0009952)	1.02791e-06	1.65302e-05	65.2951	900.288	WT1;LHX1;SIX2;HOXC4
20	Nervous System Development (GO:0007399)	1.06646e-06	1.65302e-05	16.9781	233.469	TFAP2A;TFAP2B;EMX2;PAX8;LHX1;RXRG;PHOX2B
21	Ureteric Bud Development (GO:0001657)	1.22421e-06	1.80717e-05	190.105	2587.94	SALL1;WT1;LHX1
22	Negative Regulation of DNA-templated Transcription (GO:0045892)	1.31068e-06	1.84687e-05	11.4217	154.706	IRX1;TFAP2A;TFAP2B;FOXD1;SALL1;CITED1;WT1;LHX1;MITF
23	Endocrine System Development (GO:0035270)	3.02224e-06	3.97791e-05	135.748	1725.29	SALL1;PAX8;WT1
24	Positive Regulation of Macromolecule Biosynthetic Process (GO:0010557)	3.07967e-06	3.97791e-05	18.7459	237.899	TFAP2A;FOXD1;CITED1;WT1;SCX;MITF
25	Positive Regulation of Gene Expression (GO:0010628)	1.00013e-05	0.000124016	15.1519	174.441	TFAP2A;FOXD1;CITED1;WT1;SCX;MITF
26	Regulation of Apoptotic Process (GO:0042981)	1.33226e-05	0.000147191	11.3894	127.858	TFAP2A;TFAP2B;TOX3;CITED1;PAX8;WT1;SCX
27	Response to Gonadotropin (GO:0034698)	1.37695e-05	0.000147191	605.242	6774.51	PAX8;WT1
28	Nephron Tubule Development (GO:0072080)	1.37695e-05	0.000147191	605.242	6774.51	TFAP2B;HNF1B
29	Positive Regulation of Epithelial Cell Differentiation Involved in Kidney Development (GO:2000698)	1.37695e-05	0.000147191	605.242	6774.51	PAX8;LHX1
30	Regulation of Neuron Apoptotic Process (GO:0043523)	1.588e-05	0.000162669	31.7616	350.98	TFAP2A;TFAP2B;TOX3;CITED1
31	Negative Regulation of Apoptotic Process (GO:0043066)	1.62669e-05	0.000162669	13.8643	152.872	TFAP2A;TFAP2B;TOX3;CITED1;WT1;SCX
32	Positive Regulation of Gastrulation (GO:2000543)	2.06392e-05	0.000188181	453.909	4896.92	LHX1;SCX
33	Cellular Response to Gonadotropin Stimulus (GO:0071371)	2.06392e-05	0.000188181	453.909	4896.92	PAX8;WT1
34	Pronephros Development (GO:0048793)	2.06392e-05	0.000188181	453.909	4896.92	PAX8;HNF1B
35	Kidney Mesenchyme Development (GO:0072074)	2.88738e-05	0.00025574	363.109	3795.42	WT1;SIX2
36	Regulation of Gene Expression (GO:0010468)	3.24046e-05	0.000279039	8.42583	87.0995	TFAP2A;FOXD1;CITED1;WT1;LHX1;SCX;MITF;PHOX2B
37	Epithelium Development (GO:0060429)	3.6101e-05	0.000302468	25.5755	261.617	SALL1;PAX8;WT1;LHX1
38	Regulation of Nephron Tubule Epithelial Cell Differentiation (GO:0072182)	3.84703e-05	0.000313837	302.576	3075.87	PAX8;LHX1
39	Urogenital System Development (GO:0001655)	4.94257e-05	0.000383049	259.338	2571.34	PAX8;LHX1
40	Adrenal Gland Development (GO:0030325)	4.94257e-05	0.000383049	259.338	2571.34	SALL1;WT1
41	Neuron Differentiation (GO:0030182)	5.98424e-05	0.000425299	22.3718	217.538	IRX1;EMX2;LHX1;PHOX2B
42	Forelimb Morphogenesis (GO:0035136)	6.1737e-05	0.000425299	226.909	2199.35	TFAP2A;TFAP2B
43	Muscle Cell Fate Commitment (GO:0042693)	6.1737e-05	0.000425299	226.909	2199.35	MYOG;WT1
44	Positive Regulation of Branching Involved in Ureteric Bud Morphogenesis (GO:0090190)	6.1737e-05	0.000425299	226.909	2199.35	PAX8;LHX1
45	Regulation of Animal Organ Morphogenesis (GO:2000027)	6.1737e-05	0.000425299	226.909	2199.35	WT1;SIX2
46	Generation of Neurons (GO:0048699)	7.525e-05	0.000507119	21.0511	199.873	IRX1;EMX2;LHX1;PHOX2B
47	Cell Differentiation in Hindbrain (GO:0021533)	9.04151e-05	0.000596355	181.509	1690.05	LHX1;PHOX2B
48	Gland Development (GO:0048732)	9.68628e-05	0.000625572	39.4921	364.994	SALL1;PAX8;WT1
49	Positive Regulation of Multicellular Organismal Process (GO:0051240)	0.000105171	0.000649031	12.8136	117.371	FOXD1;PAX8;LHX1;SCX;PHOX2B
50	Regulation of Gastrulation (GO:0010470)	0.000106776	0.000649031	165	1508.89	LHX1;SCX
51	Cranial Nerve Development (GO:0021545)	0.000106776	0.000649031	165	1508.89	TFAP2A;SALL1
52	Embryonic Cranial Skeleton Morphogenesis (GO:0048701)	0.000124481	0.000742098	151.242	1359.87	TFAP2A;LHX1
53	Sympathetic Nervous System Development (GO:0048485)	0.000143527	0.00082395	139.601	1235.33	TFAP2B;PHOX2B
54	Genitalia Development (GO:0048806)	0.000143527	0.00082395	139.601	1235.33	WT1;HNF1B
55	Autonomic Nervous System Development (GO:0048483)	0.000163911	0.000923859	129.623	1129.82	TFAP2B;PHOX2B
56	Negative Regulation of Transcription by RNA Polymerase II (GO:0000122)	0.000180102	0.000996996	8.83838	76.2044	IRX1;TFAP2A;TFAP2B;SALL1;WT1;MITF
57	Positive Regulation of Developmental Process (GO:0051094)	0.000192523	0.00104706	16.3776	140.115	FOXD1;WT1;LHX1;SCX
58	Positive Regulation of Embryonic Development (GO:0040019)	0.00023306	0.00122455	106.733	892.735	LHX1;SCX
59	Embryonic Digestive Tract Development (GO:0048566)	0.00023306	0.00122455	106.733	892.735	SALL1;SIX2
60	Anterior/Posterior Axis Specification (GO:0009948)	0.000314145	0.00162308	90.7091	731.628	LHX1;SIX2
61	Positive Regulation of Morphogenesis of an Epithelium (GO:1905332)	0.000374793	0.00187396	82.4545	650.495	PAX8;LHX1
62	Ear Morphogenesis (GO:0042471)	0.000374793	0.00187396	82.4545	650.495	TFAP2A;PAX8
63	Inner Ear Morphogenesis (GO:0042472)	0.000511802	0.00251839	69.7552	528.575	TFAP2A;PAX8
64	Respiratory System Development (GO:0060541)	0.000669607	0.00324341	60.4424	441.763	WT1;PHOX2B
65	Embryonic Skeletal System Morphogenesis (GO:0048704)	0.000712286	0.00339705	58.4897	423.877	TFAP2A;HOXC4
66	Skeletal Muscle Organ Development (GO:0060538)	0.000801496	0.0037646	54.9394	391.665	MYOG;WT1
67	Embryonic Limb Morphogenesis (GO:0030326)	0.000848022	0.00392368	53.3209	377.117	TFAP2A;SALL1
68	Positive Regulation of Neuron Apoptotic Process (GO:0043525)	0.000995247	0.00448748	48.9902	338.646	TFAP2A;TFAP2B
69	Negative Regulation of Cell Population Proliferation (GO:0008285)	0.000998826	0.00448748	10.4539	72.225	TFAP2A;MYOG;TFAP2B;WT1
70	Negative Regulation of Programmed Cell Death (GO:0043069)	0.00102848	0.00455469	10.3693	71.3375	TFAP2A;TFAP2B;WT1;SCX
71	Regulation of Macromolecule Biosynthetic Process (GO:0010556)	0.00107087	0.00467564	16.9453	115.893	LHX1;MITF;PHOX2B
72	Response to cAMP (GO:0051591)	0.00115388	0.00496812	45.3091	306.499	CITED1;WT1
73	Skeletal System Morphogenesis (GO:0048705)	0.00120929	0.00513533	44.2018	296.935	TFAP2A;HOXC4
74	Embryonic Organ Morphogenesis (GO:0048562)	0.00126595	0.00530328	43.1472	287.875	SIX2;HOXC4
75	Central Nervous System Neuron Differentiation (GO:0021953)	0.00138302	0.00571648	41.1818	271.12	LHX1;PHOX2B
76	Regulation of Programmed Cell Death (GO:0043067)	0.00158838	0.00647892	14.7202	94.8725	TOX3;CITED1;PAX8
77	DNA-templated Transcription (GO:0006351)	0.00178186	0.00717374	14.1257	89.4171	PAX8;LHX1;SCX
78	Cellular Response to BMP Stimulus (GO:0071773)	0.00190102	0.00743014	34.8322	218.236	SCX;PHOX2B
79	Gonad Development (GO:0008406)	0.00190102	0.00743014	34.8322	218.236	SALL1;WT1
80	Regulation of Cell Population Proliferation (GO:0042127)	0.00191746	0.00743014	6.61753	41.4042	TFAP2A;MYOG;TFAP2B;WT1;SCX
81	Regulation of Peptide Hormone Secretion (GO:0090276)	0.00197131	0.00754453	34.1732	212.867	TFAP2B;PAX8
82	Positive Regulation of DNA-templated Transcription Initiation (GO:2000144)	0.00226469	0.00856163	31.7687	193.482	HNF1B;MITF
83	Negative Regulation of Cellular Process (GO:0048523)	0.00342221	0.0127817	7.38102	41.9055	TFAP2A;MYOG;TFAP2B;WT1
84	Regulation of BMP Signaling Pathway (GO:0030510)	0.00382225	0.0141059	24.1224	134.287	TFAP2B;FOXD1
85	Negative Regulation of Neuron Apoptotic Process (GO:0043524)	0.00422009	0.0153909	22.8964	125.195	TOX3;CITED1
86	+ Reg of Transmembrane Receptor Prot Serine/Threonine Kinase Sgnlng Pway (GO:0090100)	0.00453056	0.0163311	22.0554	119.031	FOXD1;CITED1
87	Cellular Response to Hormone Stimulus (GO:0032870)	0.00507086	0.0180686	20.7827	109.821	PAX8;WT1
88	Positive Regulation of Gonad Development (GO:1905941)	0.00598614	0.0184856	217.087	1111.12	WT1
89	Regulation of Tooth Mineralization (GO:0070170)	0.00598614	0.0184856	217.087	1111.12	TFAP2A
90	Trigeminal Nerve Development (GO:0021559)	0.00598614	0.0184856	217.087	1111.12	TFAP2A
91	Positive Regulation of Male Gonad Development (GO:2000020)	0.00598614	0.0184856	217.087	1111.12	WT1
92	Positive Regulation of Mesenchymal Stem Cell Proliferation (GO:1902462)	0.00598614	0.0184856	217.087	1111.12	CITED1
93	Mesenchymal Cell Differentiation Involved in Kidney Development (GO:0072161)	0.00598614	0.0184856	217.087	1111.12	SIX2
94	Mesodermal Cell Fate Commitment (GO:0001710)	0.00598614	0.0184856	217.087	1111.12	SIX2
95	Glomerular Epithelial Cell Differentiation (GO:0072311)	0.00598614	0.0184856	217.087	1111.12	WT1
96	Renal Filtration Cell Differentiation (GO:0061318)	0.00598614	0.0184856	217.087	1111.12	WT1
97	Reproductive System Development (GO:0061458)	0.00598614	0.0184856	217.087	1111.12	WT1
98	Regulation of Mesenchymal Stem Cell Proliferation (GO:1902460)	0.00598614	0.0184856	217.087	1111.12	CITED1
99	Regulation of Morphogenesis of a Branching Structure (GO:0060688)	0.00598614	0.0184856	217.087	1111.12	SIX2
100	Nephric Duct Morphogenesis (GO:0072178)	0.00598614	0.0184856	217.087	1111.12	LHX1
101	Positive Regulation of Apoptotic Process (GO:0043065)	0.00602272	0.0184856	9.06267	46.3303	TFAP2A;TFAP2B;WT1
102	Enteric Nervous System Development (GO:0048484)	0.00717924	0.0196953	173.661	857.287	PHOX2B
103	Regulation of Respiratory System Process (GO:0044065)	0.00717924	0.0196953	173.661	857.287	PHOX2B
104	Positive Regulation of Hormone Metabolic Process (GO:0032352)	0.00717924	0.0196953	173.661	857.287	PAX8
105	Cardiac Cell Fate Commitment (GO:0060911)	0.00717924	0.0196953	173.661	857.287	WT1
106	Regulation of Skeletal Muscle Satellite Cell Proliferation (GO:0014842)	0.00717924	0.0196953	173.661	857.287	MYOG
107	Metanephric Nephron Tubule Development (GO:0072234)	0.00717924	0.0196953	173.661	857.287	PAX8
108	Pituitary Gland Development (GO:0021983)	0.00717924	0.0196953	173.661	857.287	SALL1
109	Cellular Response to Iron Ion (GO:0071281)	0.00717924	0.0196953	173.661	857.287	TFAP2A
110	Regulation of Male Gonad Development (GO:2000018)	0.00717924	0.0196953	173.661	857.287	WT1
111	Hindlimb Morphogenesis (GO:0035137)	0.00717924	0.0196953	173.661	857.287	TFAP2B
112	Collecting Duct Development (GO:0072044)	0.00717924	0.0196953	173.661	857.287	TFAP2B
113	Noradrenergic Neuron Differentiation (GO:0003357)	0.00717924	0.0196953	173.661	857.287	PHOX2B
114	Regulation of Wnt Signaling Pathway (GO:0030111)	0.00791521	0.0215238	16.4182	79.4471	SALL1;CITED1
115	Transforming Growth Factor Beta Receptor Superfamily Signaling Pathway (GO:0141091)	0.00818977	0.021625	16.1234	77.4707	CITED1;SCX
116	Regulation of Skeletal Muscle Fiber Development (GO:0048742)	0.00837098	0.021625	144.71	692.146	MYOG
117	Thyroid Gland Development (GO:0030878)	0.00837098	0.021625	144.71	692.146	PAX8
118	Positive Regulation of Myotube Differentiation (GO:0010831)	0.00837098	0.021625	144.71	692.146	MYOG
119	Secondary Metabolite Biosynthetic Process (GO:0044550)	0.00837098	0.021625	144.71	692.146	CITED1
120	Positive Regulation of Tooth Mineralization (GO:0070172)	0.00837098	0.021625	144.71	692.146	TFAP2A
121	Regulation of Morphogenesis of an Epithelium (GO:1905330)	0.00956134	0.0239034	124.031	576.748	SIX2
122	Embryonic Digestive Tract Morphogenesis (GO:0048557)	0.00956134	0.0239034	124.031	576.748	SIX2
123	Endochondral Ossification (GO:0001958)	0.00956134	0.0239034	124.031	576.748	SCX
124	Sympathetic Ganglion Development (GO:0061549)	0.00956134	0.0239034	124.031	576.748	PHOX2B
125	RNA Biosynthetic Process (GO:0032774)	0.0102299	0.0253701	14.3218	65.6288	PAX8;SCX
126	Cell Differentiation in Spinal Cord (GO:0021515)	0.0107503	0.0254815	108.522	491.909	LHX1
127	Central Nervous System Neuron Axonogenesis (GO:0021955)	0.0107503	0.0254815	108.522	491.909	PHOX2B
128	Positive Regulation of Skeletal Muscle Tissue Development (GO:0048643)	0.0107503	0.0254815	108.522	491.909	MYOG
129	Ectoderm Development (GO:0007398)	0.0107503	0.0254815	108.522	491.909	LHX1
130	Embryonic Forelimb Morphogenesis (GO:0035115)	0.0107503	0.0254815	108.522	491.909	TFAP2A
131	Epithelial Cell Differentiation (GO:0030855)	0.0108502	0.0254815	13.8783	62.7796	CITED1;WT1
132	Circulatory System Development (GO:0072359)	0.0108502	0.0254815	13.8783	62.7796	SALL1;WT1
133	Melanocyte Differentiation (GO:0030318)	0.011938	0.0272115	96.4589	427.123	MITF
134	Mesonephros Development (GO:0001823)	0.011938	0.0272115	96.4589	427.123	PAX8
135	Metanephric Mesenchyme Development (GO:0072075)	0.011938	0.0272115	96.4589	427.123	WT1
136	Regulation of DNA-templated Transcription Initiation (GO:2000142)	0.011938	0.0272115	96.4589	427.123	MITF
137	Negative Regulation of Gene Expression via Chromosomal CpG Island Methylation (GO:0044027)	0.0131242	0.0288547	86.8087	376.168	WT1
138	Ganglion Development (GO:0061548)	0.0131242	0.0288547	86.8087	376.168	PHOX2B
139	Podocyte Differentiation (GO:0072112)	0.0131242	0.0288547	86.8087	376.168	WT1
140	Regulation of RNA Metabolic Process (GO:0051252)	0.0131242	0.0288547	86.8087	376.168	MITF
141	Skeletal Muscle Cell Differentiation (GO:0035914)	0.0131242	0.0288547	86.8087	376.168	MYOG
142	Mesoderm Morphogenesis (GO:0048332)	0.0143091	0.0303824	78.913	335.132	SCX
143	Forebrain Neuron Differentiation (GO:0021879)	0.0143091	0.0303824	78.913	335.132	SALL1
144	Regulation of Myoblast Fusion (GO:1901739)	0.0143091	0.0303824	78.913	335.132	MYOG
145	Negative Regulation of Transcription by Competitive Promoter Binding (GO:0010944)	0.0143091	0.0303824	78.913	335.132	TFAP2A
146	Endochondral Bone Morphogenesis (GO:0060350)	0.0143091	0.0303824	78.913	335.132	SCX
147	Response to Iron Ion (GO:0010039)	0.0154927	0.0324508	72.3333	301.441	TFAP2A
148	Motor Neuron Axon Guidance (GO:0008045)	0.0154927	0.0324508	72.3333	301.441	LHX1
149	Response to Interleukin-6 (GO:0070741)	0.0166748	0.0340079	66.7659	273.33	CITED1
150	Retinoic Acid Receptor Signaling Pathway (GO:0048384)	0.0166748	0.0340079	66.7659	273.33	RXRG
151	Endoderm Development (GO:0007492)	0.0166748	0.0340079	66.7659	273.33	LHX1
152	Bone Morphogenesis (GO:0060349)	0.0166748	0.0340079	66.7659	273.33	TFAP2A
153	Heart Development (GO:0007507)	0.0177303	0.0359241	10.6547	42.9647	SALL1;WT1
154	Aorta Development (GO:0035904)	0.0178556	0.0359432	61.9938	249.552	TFAP2B
155	Digestive Tract Morphogenesis (GO:0048546)	0.0190351	0.0378261	57.858	229.203	SIX2
156	Positive Regulation of Collagen Biosynthetic Process (GO:0032967)	0.0190351	0.0378261	57.858	229.203	SCX
157	Positive Regulation of Cell Population Proliferation (GO:0008284)	0.0195447	0.0385915	5.79002	22.784	TFAP2B;SIX2;SCX
158	Gastrulation (GO:0007369)	0.0202132	0.0386796	54.2391	211.61	LHX1
159	Gliogenesis (GO:0042063)	0.0202132	0.0386796	54.2391	211.61	PHOX2B
160	Positive Regulation of Cartilage Development (GO:0061036)	0.0202132	0.0386796	54.2391	211.61	SCX
161	Positive Regulation of Collagen Metabolic Process (GO:0010714)	0.0202132	0.0386796	54.2391	211.61	SCX
162	Regulation of Cartilage Development (GO:0061035)	0.0202132	0.0386796	54.2391	211.61	SCX
163	Positive Regulation of Stem Cell Proliferation (GO:2000648)	0.0213899	0.0401871	51.046	196.264	CITED1
164	Aorta Morphogenesis (GO:0035909)	0.0213899	0.0401871	51.046	196.264	TFAP2B
165	Embryonic Digit Morphogenesis (GO:0042733)	0.0213899	0.0401871	51.046	196.264	SALL1
166	Negative Regulation of Reactive Oxygen Species Metabolic Process (GO:2000378)	0.0225653	0.0418877	48.2077	182.772	TFAP2A
167	Limb Morphogenesis (GO:0035108)	0.0225653	0.0418877	48.2077	182.772	TFAP2B
168	Regulation of Collagen Biosynthetic Process (GO:0032965)	0.0237393	0.0430362	45.6682	170.827	SCX
169	Cardiac Ventricle Development (GO:0003231)	0.0237393	0.0430362	45.6682	170.827	SALL1
170	Mesoderm Formation (GO:0001707)	0.0237393	0.0430362	45.6682	170.827	SCX
171	Positive Regulation of G2/M Transition of Mitotic Cell Cycle (GO:0010971)	0.0237393	0.0430362	45.6682	170.827	PHOX2B
172	Regulation of Cell Differentiation (GO:0045595)	0.0239904	0.0432385	9.03472	33.7004	TFAP2A;TFAP2B
173	Cellular Response to Estradiol Stimulus (GO:0071392)	0.024912	0.0443835	43.3826	160.186	MYOG
174	Response to BMP (GO:0071772)	0.024912	0.0443835	43.3826	160.186	PHOX2B
175	Placenta Development (GO:0001890)	0.0272533	0.0477318	39.4348	142.067	CITED1
176	Positive Regulation of BMP Signaling Pathway (GO:0030513)	0.0272533	0.0477318	39.4348	142.067	FOXD1
177	Positive Regulation of Cell Cycle G2/M Phase Transition (GO:1902751)	0.0272533	0.0477318	39.4348	142.067	PHOX2B
178	Regulation of Myotube Differentiation (GO:0010830)	0.028422	0.0484111	37.7183	134.3	MYOG
179	Positive Regulation of Striated Muscle Cell Differentiation (GO:0051155)	0.028422	0.0484111	37.7183	134.3	MYOG
180	Positive Regulation of Transforming Growth Factor Beta Receptor Signaling Pathway (GO:0030511)	0.028422	0.0484111	37.7183	134.3	CITED1
181	Positive Regulation of Cellular Response to Transforming Growth Factor Beta Stimulus (GO:1903846)	0.028422	0.0484111	37.7183	134.3	CITED1
182	Regulation of Cellular Response to Growth Factor Stimulus (GO:0090287)	0.028422	0.0484111	37.7183	134.3	TFAP2B
183	Cell Surface Receptor Protein Serine/Threonine Kinase Signaling Pathway (GO:0007178)	0.0295893	0.0493154	36.1449	127.243	CITED1
184	Pigment Biosynthetic Process (GO:0046148)	0.0295893	0.0493154	36.1449	127.243	CITED1
185	Response to Purine-Containing Compound (GO:0014074)	0.0295893	0.0493154	36.1449	127.243	CITED1
186	Dopaminergic Neuron Differentiation (GO:0071542)	0.0295893	0.0493154	36.1449	127.243	PHOX2B
187	Limb Development (GO:0060173)	0.0307552	0.0509846	34.6974	120.806	SALL1
188	Cardiac Muscle Cell Differentiation (GO:0055007)	0.0319198	0.0526337	33.3612	114.914	WT1
189	Regulation of Transmembrane Receptor Protein Serine/Threonine Kinase Signaling Pathway (GO:0090092)	0.0330831	0.0539777	32.124	109.502	TFAP2B
190	Glial Cell Differentiation (GO:0010001)	0.0330831	0.0539777	32.124	109.502	PHOX2B
191	Camera-Type Eye Development (GO:0043010)	0.034245	0.0555809	30.9752	104.517	WT1
192	Dorsal/Ventral Pattern Formation (GO:0009953)	0.0354056	0.0571653	29.9055	99.911	LHX1
193	Morphogenesis of an Epithelium (GO:0002009)	0.0365648	0.0584283	28.9072	95.6445	LHX1
194	Artery Morphogenesis (GO:0048844)	0.0365648	0.0584283	28.9072	95.6445	TFAP2B
195	Response to Estrogen (GO:0043627)	0.0377227	0.0593607	27.9734	91.6824	CITED1
196	Chondrocyte Differentiation (GO:0002062)	0.0377227	0.0593607	27.9734	91.6824	SCX
197	Nuclear Receptor-Mediated Signaling Pathway (GO:0141193)	0.0377227	0.0593607	27.9734	91.6824	RXRG
198	Epithelial Tube Morphogenesis (GO:0060562)	0.0388793	0.0599631	27.0978	87.9946	LHX1
199	Vasculogenesis (GO:0001570)	0.0388793	0.0599631	27.0978	87.9946	WT1
200	Response to Estradiol (GO:0032355)	0.0388793	0.0599631	27.0978	87.9946	MYOG
201	Positive Regulation of Cell Development (GO:0010720)	0.0388793	0.0599631	27.0978	87.9946	MYOG
202	Cellular Response to cAMP (GO:0071320)	0.0411885	0.062285	25.5013	81.3388	WT1
203	Negative Regulation of Osteoblast Differentiation (GO:0045668)	0.0411885	0.062285	25.5013	81.3388	CITED1
204	Response to Transforming Growth Factor Beta (GO:0071559)	0.0411885	0.062285	25.5013	81.3388	CITED1
205	Neural Crest Cell Migration (GO:0001755)	0.0411885	0.062285	25.5013	81.3388	PHOX2B
206	Endoderm Formation (GO:0001706)	0.0423411	0.0637172	24.7714	78.3272	LHX1
207	Regulation of G2/M Transition of Mitotic Cell Cycle (GO:0010389)	0.0434923	0.0648203	24.0821	75.5016	PHOX2B
208	Muscle Cell Differentiation (GO:0042692)	0.0434923	0.0648203	24.0821	75.5016	MYOG
209	Ventricular Septum Development (GO:0003281)	0.0446423	0.0652788	23.4301	72.8459	SALL1
210	Positive Regulation of Bone Mineralization (GO:0030501)	0.0446423	0.0652788	23.4301	72.8459	TFAP2A
211	Striated Muscle Tissue Development (GO:0014706)	0.0446423	0.0652788	23.4301	72.8459	MYOG
212	Nuclear Transport (GO:0051169)	0.0446423	0.0652788	23.4301	72.8459	CITED1
213	Central Nervous System Development (GO:0007417)	0.0463183	0.0674115	6.25874	19.2282	EMX2;PAX8
214	Embryonic Skeletal System Development (GO:0048706)	0.0469382	0.0679945	22.2263	67.9886	HOXC4
215	Positive Regulation of Myoblast Differentiation (GO:0045663)	0.0480841	0.0690096	21.6696	65.7629	MYOG
216	Connective Tissue Development (GO:0061448)	0.0480841	0.0690096	21.6696	65.7629	SCX
217	Positive Regulation of Cell Differentiation (GO:0045597)	0.0489448	0.0693678	6.06502	18.2985	MYOG;PAX8
218	Positive Regulation of Ossification (GO:0045778)	0.0492288	0.0693678	21.14	63.6583	TFAP2A
219	Skeletal Muscle Tissue Development (GO:0007519)	0.0492288	0.0693678	21.14	63.6583	MYOG
220	Digestive Tract Development (GO:0048565)	0.0492288	0.0693678	21.14	63.6583	SALL1
221	Positive Regulation of Biomineral Tissue Development (GO:0070169)	0.0503721	0.0706577	20.6356	61.6658	TFAP2A
222	Bone Development (GO:0060348)	0.0515141	0.0719341	20.1547	59.7768	TFAP2A
223	Collagen Fibril Organization (GO:0030199)	0.0526548	0.0731972	19.6957	57.984	SCX
224	Male Gonad Development (GO:0008584)	0.0537942	0.0741164	19.257	56.2803	WT1
225	Development of Primary Male Sexual Characteristics (GO:0046546)	0.0537942	0.0741164	19.257	56.2803	WT1
226	BMP Signaling Pathway (GO:0030509)	0.0549322	0.0750176	18.8374	54.6597	SCX
227	Positive Regulation of miRNA Transcription (GO:1902895)	0.0549322	0.0750176	18.8374	54.6597	WT1
228	Hexose Metabolic Process (GO:0019318)	0.056069	0.0762341	18.4357	53.1165	TFAP2B
229	Nucleocytoplasmic Transport (GO:0006913)	0.0583386	0.0789736	17.6815	50.2417	CITED1
230	Autophagosome Maturation (GO:0097352)	0.0594714	0.0798101	17.327	48.9012	LIX1
231	Blood Vessel Morphogenesis (GO:0048514)	0.0594714	0.0798101	17.327	48.9012	WT1
232	Positive Regulation of miRNA Metabolic Process (GO:2000630)	0.0617331	0.0824882	16.6589	46.3938	WT1
233	Positive Regulation of Transcription Initiation by RNA Polymerase II (GO:0060261)	0.062862	0.0836362	16.3437	45.22	HNF1B
234	Response to Peptide Hormone (GO:0043434)	0.0651159	0.0862647	15.7478	43.0165	CITED1
235	Cartilage Development (GO:0051216)	0.0662409	0.0870114	15.4658	41.9813	SCX
236	Glucose Metabolic Process (GO:0006006)	0.0662409	0.0870114	15.4658	41.9813	TFAP2B
237	Eye Development (GO:0001654)	0.0673647	0.0870123	15.1937	40.9872	WT1
238	Muscle Organ Development (GO:0007517)	0.0673647	0.0870123	15.1937	40.9872	MKX
239	Regulation of Multicellular Organismal Development (GO:2000026)	0.0673647	0.0870123	15.1937	40.9872	SCX
240	Regulation of Myoblast Differentiation (GO:0045661)	0.0673647	0.0870123	15.1937	40.9872	MYOG
241	Regulation of Embryonic Development (GO:0045995)	0.0684871	0.0870123	14.931	40.0318	LHX1
242	Regulation of Transcription Initiation by RNA Polymerase II (GO:0060260)	0.0684871	0.0870123	14.931	40.0318	HNF1B
243	Response to Interleukin-1 (GO:0070555)	0.0684871	0.0870123	14.931	40.0318	CITED1
244	Regulation of Bone Mineralization (GO:0030500)	0.0684871	0.0870123	14.931	40.0318	TFAP2A
245	Response to Type II Interferon (GO:0034341)	0.0696082	0.0877176	14.6772	39.113	CITED1
246	Neuron Migration (GO:0001764)	0.0696082	0.0877176	14.6772	39.113	PHOX2B
247	Regulation of Reactive Oxygen Species Metabolic Process (GO:2000377)	0.070728	0.088768	14.4319	38.2288	TFAP2A
248	Negative Regulation of Metabolic Process (GO:0009892)	0.0729638	0.0912047	13.9649	36.5573	TFAP2A
249	Positive Regulation of Mitotic Cell Cycle Phase Transition (GO:1901992)	0.0740798	0.0922278	13.7426	35.7666	PHOX2B
250	Fat Cell Differentiation (GO:0045444)	0.0751944	0.0932411	13.5272	35.004	TFAP2B
251	Gene Expression (GO:0010467)	0.0758809	0.0934997	4.70065	12.121	PAX8;SCX
252	Protein-Containing Complex Disassembly (GO:0032984)	0.0763078	0.0934997	13.3184	34.268	LIX1
253	Regulation of miRNA Transcription (GO:1902893)	0.0763078	0.0934997	13.3184	34.268	WT1
254	Cellular Response to Oxygen-Containing Compound (GO:1901701)	0.0769165	0.0938745	4.66302	11.9608	MYOG;WT1
255	Response to Molecule of Bacterial Origin (GO:0002237)	0.0774199	0.0941183	13.1159	33.5573	CITED1
256	Embryonic Organ Development (GO:0048568)	0.0840656	0.101798	12.0193	29.7617	SALL1
257	Sensory Organ Development (GO:0007423)	0.0851687	0.102733	11.8541	29.198	PAX8
258	Transforming Growth Factor Beta Receptor Signaling Pathway (GO:0007179)	0.0873712	0.104981	11.5368	28.122	CITED1
259	Response to Insulin (GO:0032868)	0.0939482	0.112448	10.679	25.256	CITED1
260	Positive Regulation of Biosynthetic Process (GO:0009891)	0.0993943	0.118509	10.0556	23.215	SCX
261	RNA Splicing (GO:0008380)	0.104809	0.123539	9.50072	21.43	WT1
262	Sensory Perception of Mechanical Stimulus (GO:0050954)	0.104809	0.123539	9.50072	21.43	TFAP2A
263	Regulation of Osteoblast Differentiation (GO:0045667)	0.104809	0.123539	9.50072	21.43	CITED1
264	Regulation of Insulin Secretion (GO:0050796)	0.105888	0.124338	9.39698	21.0997	TFAP2B
265	Regulation of RNA Biosynthetic Process (GO:2001141)	0.106489	0.124572	3.83134	8.58109	WT1;MITF
266	Sensory Perception of Sound (GO:0007605)	0.109118	0.127168	9.09886	20.1569	TFAP2A
267	Cellular Response to Transforming Growth Factor Beta Stimulus (GO:0071560)	0.111265	0.129185	8.91035	19.5657	CITED1
268	Positive Regulation of Cold-Induced Thermogenesis (GO:0120162)	0.112337	0.129459	8.81899	19.2805	PHOX2B
269	Regulation of Protein Secretion (GO:0050708)	0.112337	0.129459	8.81899	19.2805	TFAP2B
270	Negative Regulation of Translation (GO:0017148)	0.115545	0.132663	8.55575	18.4641	WT1
271	Negative Regulation of Gene Expression, Epigenetic (GO:0045814)	0.124045	0.141896	7.92461	16.5396	WT1
272	Cellular Response to Metal Ion (GO:0071248)	0.126157	0.143782	7.78104	16.1085	TFAP2A
273	Positive Regulation of Wnt Signaling Pathway (GO:0030177)	0.128265	0.145649	7.64255	15.6952	SALL1
274	Negative Regulation of Growth (GO:0045926)	0.129317	0.146308	7.57513	15.4948	WT1
275	Regulation of Transforming Growth Factor Beta Receptor Signaling Pathway (GO:0017015)	0.13456	0.151685	7.25502	14.5518	CITED1
276	Negative Regulation of Cell Growth (GO:0030308)	0.135604	0.152309	7.1942	14.3741	WT1
277	Protein-Containing Complex Organization (GO:0043933)	0.13769	0.15354	7.07555	14.029	MITF
278	Response to Cytokine (GO:0034097)	0.13769	0.15354	7.07555	14.029	CITED1
279	Negative Regulation of Cell Motility (GO:2000146)	0.154205	0.171339	6.25016	11.6845	MITF
280	Negative Regulation of Protein Metabolic Process (GO:0051248)	0.161335	0.177985	5.94633	10.8477	WT1
281	Negative Regulation of Wnt Signaling Pathway (GO:0030178)	0.161335	0.177985	5.94633	10.8477	CITED1
282	Positive Regulation of Metabolic Process (GO:0009893)	0.162349	0.178468	5.9053	10.7359	PHOX2B
283	Regulation of Cold-Induced Thermogenesis (GO:0120161)	0.163361	0.178947	5.86483	10.6259	PHOX2B
284	Cellular Response to Growth Factor Stimulus (GO:0071363)	0.165383	0.180524	5.78553	10.411	PHOX2B
285	Axon Guidance (GO:0007411)	0.1674	0.182084	5.70832	10.2029	LHX1
286	Positive Regulation of Cellular Process (GO:0048522)	0.170554	0.184866	2.83812	5.0198	TFAP2B;SCX
287	Neuron Development (GO:0048666)	0.174423	0.188401	5.45349	9.52329	PHOX2B
288	Skeletal System Development (GO:0001501)	0.175422	0.188822	5.41892	9.43198	TFAP2A
289	Response to Lipopolysaccharide (GO:0032496)	0.176419	0.189238	5.38478	9.34202	CITED1
290	Macroautophagy (GO:0016236)	0.177415	0.189651	5.35107	9.25339	LIX1
291	Cellular Response to Nitrogen Compound (GO:1901699)	0.184357	0.196394	5.12629	8.66795	WT1
292	Brain Development (GO:0007420)	0.185344	0.19677	5.0957	8.58901	EMX2
293	Extracellular Matrix Organization (GO:0030198)	0.197101	0.208537	4.75498	7.72228	SCX
294	Negative Regulation of Cell Migration (GO:0030336)	0.199044	0.209877	4.70254	7.59097	MITF
295	Transcription by RNA Polymerase II (GO:0006366)	0.214431	0.225334	4.32095	6.65326	LHX1
296	Regulation of Translation (GO:0006417)	0.215383	0.22557	4.29913	6.60061	WT1
297	Negative Regulation of Cell Differentiation (GO:0045596)	0.233266	0.243477	3.92237	5.70931	CITED1
298	Regulation of Cell Growth (GO:0001558)	0.235126	0.244594	3.88648	5.62621	WT1
299	Cellular Response to Lipid (GO:0071396)	0.246193	0.25525	3.68408	5.16376	MYOG
300	Positive Regulation of Programmed Cell Death (GO:0043068)	0.25891	0.26754	3.4728	4.69271	WT1
301	Positive Regulation of Signal Transduction (GO:0009967)	0.266085	0.274041	3.36249	4.45174	SALL1
302	Cellular Component Assembly (GO:0022607)	0.284602	0.291177	3.10334	3.89985	MITF
303	Negative Regulation of Signal Transduction (GO:0009968)	0.284602	0.291177	3.10334	3.89985	CITED1
304	RNA Processing (GO:0006396)	0.296698	0.302554	2.95142	3.5861	WT1
305	Regulation of Cell Cycle (GO:0051726)	0.319474	0.324711	2.69634	3.07674	MYOG
306	Protein-Containing Complex Assembly (GO:0065003)	0.323613	0.327843	2.65379	2.99403	MITF
307	Supramolecular Fiber Organization (GO:0097435)	0.336698	0.339988	2.52611	2.74985	SCX
308	Intracellular Signaling Cassette (GO:0141124)	0.348744	0.351009	2.41692	2.54603	CITED1
309	Negative Regulation of Gene Expression (GO:0010629)	0.356658	0.357812	2.34914	2.42191	WT1
310	Regulation of Cell Migration (GO:0030334)	0.441295	0.441295	1.77351	1.45081	MITF

## Sheet: Table S5
Table S5. Transcription factor genes with decreased expression in microarrays of E14.5 Ctnnb1-cKO ureters. Shown are the rank in the list of all downregulated genes in the microarrays of E14.5 Ctnnb1-cKO ureters, the name of the transcription factor genes, individual intensities of the two control and mutant samples and the individual and average fold changes (FC). An intensity of ≥100 and a FC ≤…
		Expression intensity				Fold change (FC)
Rank	Gene Symbol	control 1	mutant 1	control 2	mutant 2	FC1	FC2	average FC
6	Trp63	875.818	41.319	656.446	32.6846	-21.1965	-20.0843	-20.6404
7	Dmrta1	369.62	23.6352	270.14	15	-15.6386	-18.0093	-16.8239
14	Alx1	596.783	38.0758	542.333	46.77	-15.6735	-11.5957	-13.6346
15	Pou3f1	2923.98	231.14	3055.64	243.269	-12.6503	-12.5608	-12.6055
19	Myocd	282.285	23.1065	174.77	19.5575	-12.2167	-8.93618	-10.5764
30	Pparg	2645.91	337.424	2402.32	284.176	-7.8415	-8.45363	-8.14756
54	Ahr	12519.4	2223.68	10088.6	1819.23	-5.63003	-5.54554	-5.58778
71	Foxq1	6804.15	1419.09	5625.85	1184.03	-4.79472	-4.75145	-4.77308
81	Tbx18	10494.9	2552.35	9677.99	2019.33	-4.11188	-4.79268	-4.45228
84	Grhl3	2474.98	522.027	1617.87	451.192	-4.74109	-3.58577	-4.16343
109	Hopx	1083.04	276.545	879	275.306	-3.91633	-3.19281	-3.55457
121	Lef1	375.044	105.33	321.627	99.1056	-3.56064	-3.2453	-3.40297
135	Id4	12394.7	3600.28	9729.75	3286.83	-3.44272	-2.96023	-3.20147
136	Stat4	285.23	91.3195	286.017	87.508	-3.12343	-3.26846	-3.19595
148	Foxa1	11273.9	3598.24	9488.32	3373.08	-3.13318	-2.81296	-2.97307
166	Dach1	3435.54	1169.95	2935.46	1195.58	-2.93648	-2.45526	-2.69587
171	Msx2	398.031	183.154	550.129	176.454	-2.17321	-3.11768	-2.64544
180	Klf15	216.515	79.2472	207.831	84.8161	-2.73214	-2.45037	-2.59126
181	Sox9	4599.28	1877.46	4530.26	1660.35	-2.44973	-2.7285	-2.58912
182	Zeb2	1037.62	415.043	1004.74	378.33	-2.50004	-2.65572	-2.57788
204	Tcf12	19641.8	8264.06	18582.1	7667.11	-2.37678	-2.4236	-2.40019
213	Foxf1	6753.6	3056.11	6491.26	2616.08	-2.20987	-2.48129	-2.34558
218	Zfp365	155.086	68.7786	145.13	60.2585	-2.25486	-2.40845	-2.33166
226	Sp7	124.054	53.2995	114.347	50.9445	-2.32749	-2.24453	-2.28601
232	Zfp536	1772.79	870.239	1914.62	783.192	-2.03713	-2.44463	-2.24088
233	Gata6	15333.7	7433.11	14942.8	6180.71	-2.06289	-2.41766	-2.24027
239	Trps1	2032.99	998.388	2149.12	920.88	-2.03627	-2.33377	-2.18502
243	Gata2	17912	8561.06	16992.3	7656.11	-2.09226	-2.21945	-2.15586
245	Snai1	7413.9	3358.18	7455.52	3567.54	-2.20771	-2.08982	-2.14877

## Sheet: Table S6
Table S6. Functional enrichment analysis for transcription factor genes with decreased expression in microarrays of E14.5 Ctnnb1-cKO ureters. Annotation of biological processes was performed with the subprogram “GO Biological Process 2025” within the web-based “Enrichr” gene list enrichment analysis tool (https://maayanlab.cloud/Enrichr/) using standard settings.
Rank	Term	P-value	Adjusted P-value	Odds Ratio	Combined Score	Genes
1	Regulation of Transcription by RNA Polymerase II (GO:0006357)	4.88174e-22	2.25048e-19	69.158	3393.68	FOXA1;LEF1;GATA6;AHR;GATA2;FOXQ1;DACH1;TRPS1;STAT4;ALX1;SOX9;MYOCD;MSX2;FOXF1;TCF12;GRHL3;POU3F1;KLF15;TBX18;HOPX;ZEB2;DMRTA1;ID4;SNAI1;PPARG;SP7
2	Regulation of DNA-templated Transcription (GO:0006355)	7.30682e-21	1.68422e-18	52.7939	2447.81	FOXA1;LEF1;GATA6;AHR;FOXQ1;DACH1;TRPS1;STAT4;ALX1;SOX9;MYOCD;MSX2;FOXF1;TCF12;GRHL3;POU3F1;KLF15;TBX18;HOPX;ZEB2;DMRTA1;ID4;SNAI1;PPARG;SP7
3	Positive Regulation of DNA-templated Transcription (GO:0045893)	4.68977e-15	7.20661e-13	24.3826	804.465	FOXA1;MYOCD;FOXF1;LEF1;TCF12;GATA6;GRHL3;AHR;GATA2;POU3F1;KLF15;ZEB2;STAT4;SNAI1;ALX1;PPARG;SOX9;SP7
4	Positive Regulation of Transcription by RNA Polymerase II (GO:0045944)	3.82083e-14	4.40351e-12	24.1877	747.298	FOXA1;MYOCD;FOXF1;LEF1;TCF12;GATA6;GRHL3;AHR;GATA2;KLF15;ZEB2;STAT4;ALX1;PPARG;SOX9;SP7
5	Negative Regulation of Transcription by RNA Polymerase II (GO:0000122)	7.51742e-12	6.93106e-10	21.7556	557.243	MSX2;LEF1;GATA6;GATA2;TBX18;ZEB2;DACH1;TRPS1;ID4;SNAI1;ALX1;PPARG;SOX9
6	Negative Regulation of DNA-templated Transcription (GO:0045892)	2.31932e-11	1.78201e-09	17.8566	437.257	MSX2;LEF1;GATA6;AHR;GATA2;TBX18;ZEB2;DACH1;TRPS1;ID4;SNAI1;ALX1;PPARG;SOX9
7	Positive Regulation of RNA Biosynthetic Process (GO:1902680)	3.11186e-09	2.04938e-07	18.76	367.472	MYOCD;FOXF1;LEF1;GATA6;SNAI1;ALX1;PPARG;AHR;SOX9;POU3F1
8	Negative Regulation of RNA Biosynthetic Process (GO:1902679)	1.3355e-08	7.69579e-07	19.0445	345.302	DACH1;MSX2;LEF1;GATA6;ID4;ALX1;PPARG;AHR;SOX9
9	Smooth Muscle Cell Differentiation (GO:0051145)	3.26636e-07	1.6731e-05	329.077	4914.57	MYOCD;GATA6;TBX18
10	Regulation of miRNA Transcription (GO:1902893)	2.41374e-06	0.000111273	51.3781	664.541	FOXA1;PPARG;SOX9;GATA2
11	Positive Regulation of Cell Differentiation (GO:0045597)	3.63252e-06	0.000152236	17.6423	220.98	LEF1;SNAI1;ALX1;PPARG;SOX9;SP7
12	Cardiac Conduction System Development (GO:0003161)	6.16984e-06	0.000237025	104.628	1255.1	MSX2;GATA6;TBX18
13	Regulation of Epithelial to Mesenchymal Transition (GO:0010717)	8.72993e-06	0.000309577	36.5683	425.975	FOXA1;LEF1;SNAI1;ALX1
14	Negative Regulation of Cell Differentiation (GO:0045596)	1.4735e-05	0.000485202	19.1434	212.976	FOXA1;MYOCD;PPARG;SOX9;HOPX
15	Muscle Cell Differentiation (GO:0042692)	2.06012e-05	0.000633142	67.6595	730.057	MYOCD;GATA6;TBX18
16	T-helper 1 Cell Differentiation (GO:0045063)	3.03405e-05	0.000874185	369.759	3846.62	LEF1;STAT4
17	Coronary Vasculature Development (GO:0060976)	4.24386e-05	0.0010904	295.793	2977.88	MYOCD;GATA6
18	Positive Regulation of miRNA Transcription (GO:1902895)	4.25753e-05	0.0010904	52.2561	525.918	FOXA1;PPARG;GATA2
19	Positive Regulation of Epithelial to Mesenchymal Transition (GO:0010718)	4.82813e-05	0.00117146	49.9791	496.716	LEF1;SNAI1;ALX1
20	Epithelial to Mesenchymal Transition (GO:0001837)	5.4467e-05	0.00119568	47.8918	470.198	LEF1;SNAI1;SOX9
21	Cardiac Muscle Tissue Development (GO:0048738)	5.4467e-05	0.00119568	47.8918	470.198	MYOCD;MSX2;GATA6
22	Positive Regulation of miRNA Metabolic Process (GO:2000630)	6.11506e-05	0.00128138	45.9715	446.024	FOXA1;PPARG;GATA2
23	Vascular Associated Smooth Muscle Cell Differentiation (GO:0035886)	7.26214e-05	0.00145558	211.259	2013.35	MYOCD;GATA6
24	Mesenchymal Cell Differentiation (GO:0048762)	8.01545e-05	0.00153963	41.7818	394.067	LEF1;SNAI1;SOX9
25	Renal System Development (GO:0072001)	8.43663e-05	0.00155571	41.0337	384.91	MYOCD;FOXF1;TBX18
26	T-helper 1 Type Immune Response (GO:0042088)	9.06952e-05	0.0016081	184.843	1720.52	LEF1;STAT4
27	Positive Regulation of Macromolecule Biosynthetic Process (GO:0010557)	0.000143248	0.00244583	11.6792	103.372	LEF1;PPARG;SOX9;GATA2;POU3F1
28	Cardiocyte Differentiation (GO:0035051)	0.000156782	0.00249229	134.411	1177.53	MYOCD;GATA6
29	Cochlea Morphogenesis (GO:0090103)	0.000156782	0.00249229	134.411	1177.53	SOX9;TBX18
30	Positive Regulation of Multicellular Organismal Process (GO:0051240)	0.000270265	0.00405059	10.1415	83.3235	LEF1;SNAI1;ALX1;PPARG;SOX9
31	Regulation of Cartilage Development (GO:0061035)	0.000272383	0.00405059	98.5481	808.913	TRPS1;SOX9
32	Positive Regulation of Stem Cell Differentiation (GO:2000738)	0.000341866	0.00492501	86.9455	693.92	SOX9;SP7
33	Positive Regulation of Gene Expression (GO:0010628)	0.000370935	0.00518185	9.44509	74.6113	LEF1;PPARG;SOX9;GATA2;POU3F1
34	Endocardial Cushion Development (GO:0003197)	0.000460576	0.00624487	73.8926	567.719	FOXF1;SOX9
35	T-helper Cell Differentiation (GO:0042093)	0.000503987	0.00663823	70.3704	534.319	LEF1;STAT4
36	Negative Regulation of Developmental Process (GO:0051093)	0.000547239	0.00700769	21.2212	159.384	PPARG;SOX9;HOPX
37	Negative Regulation of miRNA Transcription (GO:1902894)	0.000596541	0.00743257	64.2448	476.976	PPARG;SOX9
38	Regulation of Chondrocyte Differentiation (GO:0032330)	0.000645672	0.00783302	61.5648	452.207	TRPS1;SOX9
39	Negative Regulation of miRNA Metabolic Process (GO:2000629)	0.0006967	0.00823535	59.0993	429.602	PPARG;SOX9
40	Inner Ear Morphogenesis (GO:0042472)	0.000749618	0.00863935	56.8234	408.898	SOX9;TBX18
41	Morphogenesis of an Epithelium (GO:0002009)	0.000919668	0.0101497	50.9374	356.129	SOX9;TBX18
42	Regulation of Gene Expression (GO:0010468)	0.000924699	0.0101497	5.3554	37.413	LEF1;SNAI1;PPARG;AHR;SOX9;GATA2;POU3F1
43	Negative Regulation of Osteoblast Differentiation (GO:0045668)	0.00117256	0.0125709	44.7542	302.027	PPARG;SOX9
44	Aortic Valve Morphogenesis (GO:0003180)	0.00138167	0.0144761	41.0185	270.085	SNAI1;SOX9
45	Epithelium Development (GO:0060429)	0.00154784	0.0158567	14.6561	94.8379	GATA6;PPARG;SOX9
46	Aortic Valve Development (GO:0003176)	0.00160728	0.0161078	37.8575	243.546	SNAI1;SOX9
47	Digestive Tract Development (GO:0048565)	0.00168613	0.0165385	36.9093	235.677	FOXF1;GATA6
48	Embryonic Organ Morphogenesis (GO:0048562)	0.00184927	0.0177607	35.1481	221.186	FOXF1;ALX1
49	Heart Development (GO:0007507)	0.00190564	0.0179286	13.601	85.182	MYOCD;FOXF1;SOX9
50	Male Gonad Development (GO:0008584)	0.00201962	0.0182558	33.5471	208.155	GATA6;SOX9
51	Development of Primary Male Sexual Characteristics (GO:0046546)	0.00201962	0.0182558	33.5471	208.155	GATA6;SOX9
52	Negative Regulation of Cell Population Proliferation (GO:0008285)	0.00207218	0.0183706	8.36096	51.6637	MYOCD;PPARG;SOX9;GATA2
53	Gonad Development (GO:0008406)	0.00277238	0.0236679	28.3746	167.071	GATA6;SOX9
54	Cellular Response to BMP Stimulus (GO:0071773)	0.00277238	0.0236679	28.3746	167.071	PPARG;SOX9
55	Response to Peptide Hormone (GO:0043434)	0.00297821	0.0245104	27.321	158.911	TCF12;STAT4
56	Regulation of Cell Differentiation (GO:0045595)	0.00301399	0.0245104	11.5227	66.8836	TRPS1;LEF1;HOPX
57	Negative Regulation of Macromolecule Biosynthetic Process (GO:0010558)	0.00305646	0.0245104	11.4642	66.3837	DACH1;PPARG;GATA2
58	Regulation of Blood Vessel Endothelial Cell Migration (GO:0043535)	0.00308374	0.0245104	26.8229	155.08	PPARG;GATA2
59	Response to Retinoic Acid (GO:0032526)	0.00341075	0.0261137	25.4317	144.473	GATA6;SOX9
60	Positive Regulation of Cell Cycle (GO:0045787)	0.00341075	0.0261137	25.4317	144.473	FOXA1;LEF1
61	Regulation of Angiogenesis (GO:0045765)	0.00345539	0.0261137	10.9632	62.1375	GATA6;PPARG;GATA2
62	Regulation of Canonical Wnt Signaling Pathway (GO:0060828)	0.00369019	0.0274384	10.7031	59.9598	ZEB2;SOX9;TBX18
63	Canonical Wnt Signaling Pathway (GO:0060070)	0.00375329	0.0274645	24.1773	135.033	LEF1;SNAI1
64	Fat Cell Differentiation (GO:0045444)	0.0039902	0.0287419	23.4074	129.301	PPARG;GATA2
65	Negative Regulation of Apoptotic Process (GO:0043066)	0.00465993	0.0330497	6.6242	35.5637	LEF1;GATA6;SOX9;GATA2
66	Negative Regulation of Epithelial Cell Proliferation (GO:0050680)	0.00500546	0.0349624	20.7616	109.979	GATA6;SOX9
67	Negative Regulation of Multicellular Organismal Process (GO:0051241)	0.00512642	0.0352728	9.48606	50.0233	FOXA1;MYOCD;SOX9
68	Positive Regulation of Developmental Process (GO:0051094)	0.0052444	0.035554	9.40671	49.3908	LEF1;PPARG;SOX9
69	Cellular Response to Hypoxia (GO:0071456)	0.00555313	0.0366249	19.6504	102.052	GATA6;PPARG
70	Cellular Response to Decreased Oxygen Levels (GO:0036294)	0.00569416	0.0366249	19.3908	100.218	GATA6;PPARG
71	Wnt Signaling Pathway (GO:0016055)	0.00642381	0.0366249	18.1893	91.8149	LEF1;SNAI1
72	Epidermis Development (GO:0008544)	0.00688102	0.0366249	17.537	87.3167	GATA6;GRHL3
73	Positive Regulation of Gonad Development (GO:1905941)	0.00722964	0.0366249	178.277	878.827	SOX9
74	Positive Regulation of Granulocyte Differentiation (GO:0030854)	0.00722964	0.0366249	178.277	878.827	LEF1
75	Positive Regulation of Kidney Development (GO:0090184)	0.00722964	0.0366249	178.277	878.827	SOX9
76	Positive Regulation of Male Gonad Development (GO:2000020)	0.00722964	0.0366249	178.277	878.827	SOX9
77	His-Purkinje System Development (GO:0003164)	0.00722964	0.0366249	178.277	878.827	HOPX
78	Glomerular Epithelial Cell Differentiation (GO:0072311)	0.00722964	0.0366249	178.277	878.827	KLF15
79	Positive Regulation of Neuroepithelial Cell Differentiation (GO:1902913)	0.00722964	0.0366249	178.277	878.827	LEF1
80	Positive Regulation of Odontoblast Differentiation (GO:1901331)	0.00722964	0.0366249	178.277	878.827	LEF1
81	Negative Regulation of Skeletal Muscle Cell Differentiation (GO:2001015)	0.00722964	0.0366249	178.277	878.827	MYOCD
82	Negative Regulation of Vitamin Metabolic Process (GO:0046137)	0.00722964	0.0366249	178.277	878.827	SNAI1
83	Regulation of Peptidyl-Lysine Acetylation (GO:2000756)	0.00722964	0.0366249	178.277	878.827	KLF15
84	Regulation of Transforming Growth Factor Beta2 Production (GO:0032909)	0.00722964	0.0366249	178.277	878.827	GATA6
85	Regulation of Vitamin D Biosynthetic Process (GO:0060556)	0.00722964	0.0366249	178.277	878.827	SNAI1
86	Renal Filtration Cell Differentiation (GO:0061318)	0.00722964	0.0366249	178.277	878.827	KLF15
87	Chondrocyte Development (GO:0002063)	0.00722964	0.0366249	178.277	878.827	SOX9
88	Regulation of SA Node Cell Action Potential (GO:0098907)	0.00722964	0.0366249	178.277	878.827	TBX18
89	Positive Regulation of Cardiac Muscle Cell Differentiation (GO:2000727)	0.00722964	0.0366249	178.277	878.827	MYOCD
90	Negative Regulation of Cardiac Muscle Adaptation (GO:0010616)	0.00722964	0.0366249	178.277	878.827	PPARG
91	Negative Regulation of Cardiac Muscle Hypertrophy in Response to Stress (GO:1903243)	0.00722964	0.0366249	178.277	878.827	PPARG
92	Regulation of Osteoblast Differentiation (GO:0045667)	0.00783852	0.0373518	16.363	79.3392	PPARG;SOX9
93	Cellular Response to Cytokine Stimulus (GO:0071345)	0.00826424	0.0373518	7.94177	38.0873	LEF1;STAT4;SOX9
94	Epithelial Tube Formation (GO:0072175)	0.00866951	0.0373518	142.614	677.125	SOX9
95	Positive Regulation of Melanin Biosynthetic Process (GO:0048023)	0.00866951	0.0373518	142.614	677.125	ZEB2
96	Ureter Development (GO:0072189)	0.00866951	0.0373518	142.614	677.125	TBX18
97	Vascular Wound Healing (GO:0061042)	0.00866951	0.0373518	142.614	677.125	GATA2
98	White Fat Cell Differentiation (GO:0050872)	0.00866951	0.0373518	142.614	677.125	PPARG
99	Regulation of Male Gonad Development (GO:2000018)	0.00866951	0.0373518	142.614	677.125	SOX9
100	Positive Regulation of Secondary Metabolite Biosynthetic Process (GO:1900378)	0.00866951	0.0373518	142.614	677.125	ZEB2
101	Positive Regulation of Sterol Transport (GO:0032373)	0.00866951	0.0373518	142.614	677.125	PPARG
102	Lung Vasculature Development (GO:0060426)	0.00866951	0.0373518	142.614	677.125	FOXF1
103	Cardiac Pacemaker Cell Development (GO:0060926)	0.00866951	0.0373518	142.614	677.125	TBX18
104	Regulation of Transforming Growth Factor Beta1 Production (GO:0032908)	0.00866951	0.0373518	142.614	677.125	GATA6
105	Regulation of Vascular Associated Smooth Muscle Cell Apoptotic Process (GO:1905459)	0.00866951	0.0373518	142.614	677.125	PPARG
106	Regulation of Adiponectin Secretion (GO:0070163)	0.00866951	0.0373518	142.614	677.125	PPARG
107	Positive Regulation of Endothelial Cell-Matrix Adhesion via Fibronectin (GO:1904906)	0.00866951	0.0373518	142.614	677.125	LEF1
108	Negative Regulation of Fatty Acid Oxidation (GO:0046322)	0.0101074	0.0391554	118.839	546.006	SOX9
109	Regulation of Endothelial Cell-Matrix Adhesion via Fibronectin (GO:1904904)	0.0101074	0.0391554	118.839	546.006	LEF1
110	Venous Blood Vessel Development (GO:0060841)	0.0101074	0.0391554	118.839	546.006	FOXF1
111	Negative Regulation of Neural Precursor Cell Proliferation (GO:2000178)	0.0101074	0.0391554	118.839	546.006	GATA2
112	Negative Regulation of Response to Type II Interferon (GO:0060331)	0.0101074	0.0391554	118.839	546.006	PPARG
113	Positive Regulation of Smooth Muscle Cell Differentiation (GO:0051152)	0.0101074	0.0391554	118.839	546.006	MYOCD
114	Negative Regulation of Type II Interferon-Mediated Signaling Pathway (GO:0060336)	0.0101074	0.0391554	118.839	546.006	PPARG
115	Intestinal Epithelial Cell Differentiation (GO:0060575)	0.0101074	0.0391554	118.839	546.006	GATA6
116	Positive Regulation of Adipose Tissue Development (GO:1904179)	0.0101074	0.0391554	118.839	546.006	PPARG
117	Sinoatrial Node Development (GO:0003163)	0.0101074	0.0391554	118.839	546.006	TBX18
118	Negative Regulation of Amyloid-Beta Clearance (GO:1900222)	0.0101074	0.0391554	118.839	546.006	MYOCD
119	Regulation of Cardiac Muscle Hypertrophy in Response to Stress (GO:1903242)	0.0101074	0.0391554	118.839	546.006	PPARG
120	Positive Regulation of Vasculature Development (GO:1904018)	0.0108557	0.0412513	13.7515	62.1988	GATA6;GATA2
121	Chromatin Organization (GO:0006325)	0.0111767	0.0412513	7.0857	31.8426	FOXA1;SNAI1;SOX9
122	Epithelial to Mesenchymal Transition Involved in Endocardial Cushion Formation (GO:0003198)	0.0115432	0.0412513	101.857	454.452	SNAI1
123	Negative Regulation of Transforming Growth Factor Beta Production (GO:0071635)	0.0115432	0.0412513	101.857	454.452	GATA6
124	Interleukin-12-Mediated Signaling Pathway (GO:0035722)	0.0115432	0.0412513	101.857	454.452	STAT4
125	Regulation of Skeletal Muscle Cell Differentiation (GO:2001014)	0.0115432	0.0412513	101.857	454.452	MYOCD
126	Cardioblast Differentiation (GO:0010002)	0.0115432	0.0412513	101.857	454.452	MYOCD
127	Peroxisome Proliferator Activated Receptor Signaling Pathway (GO:0035357)	0.0115432	0.0412513	101.857	454.452	PPARG
128	+ Reg of Blood Vessel Endothelial Cell Proliferation Inv in Sprouting Angiogenesis (GO:1903589)	0.0115432	0.0412513	101.857	454.452	GATA2
129	Embryonic Digestive Tract Morphogenesis (GO:0048557)	0.0115432	0.0412513	101.857	454.452	FOXF1
130	Negative Regulation of Canonical Wnt Signaling Pathway (GO:0090090)	0.0124265	0.041263	12.7897	56.1202	SOX9;TBX18
131	Positive Regulation of Mesenchymal Cell Proliferation (GO:0002053)	0.012977	0.041263	89.1205	387.191	SOX9
132	Urogenital System Development (GO:0001655)	0.012977	0.041263	89.1205	387.191	SOX9
133	Regulation of Melanin Biosynthetic Process (GO:0048021)	0.012977	0.041263	89.1205	387.191	ZEB2
134	Hematopoietic Stem Cell Differentiation (GO:0060218)	0.012977	0.041263	89.1205	387.191	SP7
135	Regulation of Odontoblast Differentiation (GO:1901329)	0.012977	0.041263	89.1205	387.191	LEF1
136	Cellular Response to Forskolin (GO:1904322)	0.012977	0.041263	89.1205	387.191	AHR
137	Response to Forskolin (GO:1904321)	0.012977	0.041263	89.1205	387.191	AHR
138	Response to Interleukin-4 (GO:0070670)	0.012977	0.041263	89.1205	387.191	LEF1
139	Retinal Rod Cell Differentiation (GO:0060221)	0.012977	0.041263	89.1205	387.191	SOX9
140	Positive Regulation of Cardiocyte Differentiation (GO:1905209)	0.012977	0.041263	89.1205	387.191	MYOCD
141	Positive Regulation of Cell-Cell Adhesion Mediated by Cadherin (GO:2000049)	0.012977	0.041263	89.1205	387.191	FOXA1
142	Regulation of Cardiac Muscle Cell Differentiation (GO:2000725)	0.012977	0.041263	89.1205	387.191	MYOCD
143	Regulation of Cellular Response to Insulin Stimulus (GO:1900076)	0.012977	0.041263	89.1205	387.191	PPARG
144	Negative Regulation of Cholesterol Storage (GO:0010887)	0.012977	0.041263	89.1205	387.191	PPARG
145	Regulation of Transforming Growth Factor Beta Receptor Signaling Pathway (GO:0017015)	0.0130398	0.041263	12.4626	54.0848	ZEB2;PPARG
146	Positive Regulation of Cell Migration (GO:0030335)	0.0132379	0.041263	6.64223	28.7255	LEF1;SNAI1;SOX9
147	Negative Regulation of Defense Response (GO:0031348)	0.0132471	0.041263	12.3573	53.4326	PPARG;AHR
148	Negative Regulation of Inflammatory Response (GO:0050728)	0.0132471	0.041263	12.3573	53.4326	PPARG;AHR
149	Response to Cytokine (GO:0034097)	0.0136661	0.0415155	12.1518	52.1658	LEF1;STAT4
150	Positive Regulation of Angiogenesis (GO:0045766)	0.0143054	0.0415155	11.856	50.354	GATA6;GATA2
151	Regulation of Extracellular Matrix Assembly (GO:1901201)	0.0144088	0.0415155	79.2143	335.862	PPARG
152	Negative Regulation of Lipid Localization (GO:1905953)	0.0144088	0.0415155	79.2143	335.862	PPARG
153	Regulation of Granulocyte Differentiation (GO:0030852)	0.0144088	0.0415155	79.2143	335.862	LEF1
154	Regulation of Mesenchymal Stem Cell Differentiation (GO:2000739)	0.0144088	0.0415155	79.2143	335.862	SOX9
155	Heterochromatin Organization (GO:0070828)	0.0144088	0.0415155	79.2143	335.862	SNAI1
156	Negative Regulation of Steroid Biosynthetic Process (GO:0010894)	0.0144088	0.0415155	79.2143	335.862	SNAI1
157	Angiogenesis Involved in Wound Healing (GO:0060055)	0.0144088	0.0415155	79.2143	335.862	GATA2
158	Cellular Response to Interleukin-12 (GO:0071349)	0.0144088	0.0415155	79.2143	335.862	STAT4
159	Positive Regulation of Branching Involved in Ureteric Bud Morphogenesis (GO:0090190)	0.0144088	0.0415155	79.2143	335.862	SOX9
160	Positive Regulation of Chondrocyte Differentiation (GO:0032332)	0.0144088	0.0415155	79.2143	335.862	SOX9
161	Epithelial Cell Differentiation (GO:0030855)	0.0156221	0.0432049	11.3054	47.02	GATA6;PPARG
162	Circulatory System Development (GO:0072359)	0.0156221	0.0432049	11.3054	47.02	FOXF1;SOX9
163	Negative Regulation of Extracellular Matrix Organization (GO:1903054)	0.0158387	0.0432049	71.2893	295.516	PPARG
164	Regulation of Mesenchymal Cell Proliferation (GO:0010464)	0.0158387	0.0432049	71.2893	295.516	SOX9
165	Positive Regulation of Smooth Muscle Cell Apoptotic Process (GO:0034393)	0.0158387	0.0432049	71.2893	295.516	PPARG
166	Regulation of Smooth Muscle Cell Differentiation (GO:0051150)	0.0158387	0.0432049	71.2893	295.516	MYOCD
167	Podocyte Differentiation (GO:0072112)	0.0158387	0.0432049	71.2893	295.516	KLF15
168	Monocyte Differentiation (GO:0030224)	0.0158387	0.0432049	71.2893	295.516	PPARG
169	Regulation of Adipose Tissue Development (GO:1904177)	0.0158387	0.0432049	71.2893	295.516	PPARG
170	Negative Regulation of Macrophage Derived Foam Cell Differentiation (GO:0010745)	0.0172665	0.0449709	64.8052	263.044	PPARG
171	Regulation of Interleukin-5 Production (GO:0032674)	0.0172665	0.0449709	64.8052	263.044	LEF1
172	Granulocyte Differentiation (GO:0030851)	0.0172665	0.0449709	64.8052	263.044	LEF1
173	Positive Regulation of Smooth Muscle Contraction (GO:0045987)	0.0172665	0.0449709	64.8052	263.044	MYOCD
174	Negative Regulation of Transcription by Competitive Promoter Binding (GO:0010944)	0.0172665	0.0449709	64.8052	263.044	DACH1
175	Atrial Cardiac Muscle Tissue Development (GO:0003228)	0.0172665	0.0449709	64.8052	263.044	TBX18
176	Mesoderm Morphogenesis (GO:0048332)	0.0172665	0.0449709	64.8052	263.044	SNAI1
177	Regulation of Type II Interferon-Mediated Signaling Pathway (GO:0060334)	0.0172665	0.0449709	64.8052	263.044	PPARG
178	Negative Regulation of Programmed Cell Death (GO:0043069)	0.0174897	0.0452962	5.96468	24.134	LEF1;GATA6;SOX9
179	Regulation of Apoptotic Process (GO:0042981)	0.0179654	0.0460721	4.4048	17.7042	FOXA1;LEF1;GATA6;SOX9
180	Negative Regulation of Cyclin-Dependent Protein Serine/Threonine Kinase Activity (GO:0045736)	0.0186923	0.0460721	59.4018	236.398	MYOCD
181	Regulation of Humoral Immune Response (GO:0002920)	0.0186923	0.0460721	59.4018	236.398	GATA6
182	Cardiac Left Ventricle Morphogenesis (GO:0003214)	0.0186923	0.0460721	59.4018	236.398	FOXF1
183	Cellular Response to Interleukin-4 (GO:0071353)	0.0186923	0.0460721	59.4018	236.398	LEF1
184	Negative Regulation of DNA Damage Response, Signal Transduction by P53 Class Mediator (GO:0043518)	0.0186923	0.0460721	59.4018	236.398	SNAI1
185	Secondary Palate Development (GO:0062009)	0.0186923	0.0460721	59.4018	236.398	LEF1
186	Regulation of Branching Involved in Ureteric Bud Morphogenesis (GO:0090189)	0.0186923	0.0460721	59.4018	236.398	SOX9
187	Negative Regulation of Cardiac Muscle Hypertrophy (GO:0010614)	0.0186923	0.0460721	59.4018	236.398	PPARG
188	Negative Regulation of Wnt Signaling Pathway (GO:0030178)	0.0188886	0.0460721	10.1991	40.4821	SOX9;TBX18
189	Regulation of Cell Cycle Process (GO:0010564)	0.0188886	0.0460721	10.1991	40.4821	LEF1;SOX9
190	Lipoprotein Transport (GO:0042953)	0.0201161	0.0480493	54.8297	214.178	PPARG
191	Response to Interleukin-6 (GO:0070741)	0.0201161	0.0480493	54.8297	214.178	STAT4
192	Retinoic Acid Receptor Signaling Pathway (GO:0048384)	0.0201161	0.0480493	54.8297	214.178	PPARG
193	Negative Regulation of Cartilage Development (GO:0061037)	0.0201161	0.0480493	54.8297	214.178	SOX9
194	Negative Regulation of Response to External Stimulus (GO:0032102)	0.0208736	0.0489112	9.65838	37.3709	PPARG;AHR
195	Negative Regulation of Chondrocyte Differentiation (GO:0032331)	0.0215379	0.0489112	50.9107	195.392	SOX9
196	Negative Regulation of Cyclin-Dependent Protein Kinase Activity (GO:1904030)	0.0215379	0.0489112	50.9107	195.392	MYOCD
197	Regulation of Fatty Acid Oxidation (GO:0046320)	0.0215379	0.0489112	50.9107	195.392	SOX9
198	Regulation of Interleukin-13 Production (GO:0032656)	0.0215379	0.0489112	50.9107	195.392	LEF1
199	Regulation of Intrinsic Apoptotic Signaling Pathway in Response to DNA Damage (GO:1902229)	0.0215379	0.0489112	50.9107	195.392	SNAI1
200	Lipoprotein Localization (GO:0044872)	0.0215379	0.0489112	50.9107	195.392	PPARG
201	Regulation of Amyloid-Beta Clearance (GO:1900221)	0.0215379	0.0489112	50.9107	195.392	MYOCD
202	Digestive System Development (GO:0055123)	0.0215379	0.0489112	50.9107	195.392	FOXF1
203	Regulation of Cholesterol Storage (GO:0010885)	0.0215379	0.0489112	50.9107	195.392	PPARG
204	Skeletal System Development (GO:0001501)	0.0224174	0.0503977	9.2888	35.2781	TRPS1;SOX9
205	Positive Regulation of Muscle Contraction (GO:0045933)	0.0229578	0.0503977	47.5143	179.324	MYOCD
206	Negative Regulation of Myoblast Differentiation (GO:0045662)	0.0229578	0.0503977	47.5143	179.324	SOX9
207	Pancreas Development (GO:0031016)	0.0229578	0.0503977	47.5143	179.324	FOXF1
208	Mesenchyme Morphogenesis (GO:0072132)	0.0229578	0.0503977	47.5143	179.324	SOX9
209	Reg of Blood Vessel Endothelial Cell Proliferation Inv in Sprouting Angiogenesis (GO:1903587)	0.0229578	0.0503977	47.5143	179.324	GATA2
210	Digestive Tract Morphogenesis (GO:0048546)	0.0229578	0.0503977	47.5143	179.324	FOXF1
211	Epithelial Cell Migration (GO:0010631)	0.0243756	0.0517841	44.5424	165.438	ZEB2
212	Negative Regulation of Receptor Signaling Pathway via STAT (GO:1904893)	0.0243756	0.0517841	44.5424	165.438	PPARG
213	Negative Regulation of Vascular Associated Smooth Muscle Cell Proliferation (GO:1904706)	0.0243756	0.0517841	44.5424	165.438	PPARG
214	Positive Regulation by Host of Viral Transcription (GO:0043923)	0.0243756	0.0517841	44.5424	165.438	LEF1
215	Columnar/Cuboidal Epithelial Cell Differentiation (GO:0002065)	0.0243756	0.0517841	44.5424	165.438	GATA6
216	Positive Regulation of Cartilage Development (GO:0061036)	0.0243756	0.0517841	44.5424	165.438	SOX9
217	Positive Regulation of Cell Migration Involved in Sprouting Angiogenesis (GO:0090050)	0.0243756	0.0517841	44.5424	165.438	GATA2
218	Cellular Response to Nitrogen Compound (GO:1901699)	0.0248192	0.0524847	8.78421	32.4676	AHR;SOX9
219	Positive Regulation of Muscle Cell Differentiation (GO:0051149)	0.0257914	0.0530797	41.9202	153.332	MYOCD
220	Mesenchyme Development (GO:0060485)	0.0257914	0.0530797	41.9202	153.332	FOXF1
221	Regulation of Vascular Endothelial Cell Proliferation (GO:1905562)	0.0257914	0.0530797	41.9202	153.332	PPARG
222	Regulation of Adaptive Immune Response (GO:0002819)	0.0257914	0.0530797	41.9202	153.332	AHR
223	Regulation of Bicellular Tight Junction Assembly (GO:2000810)	0.0257914	0.0530797	41.9202	153.332	SNAI1
224	Positive Regulation of Fatty Acid Metabolic Process (GO:0045923)	0.0257914	0.0530797	41.9202	153.332	PPARG
225	Positive Regulation of DNA-binding Transcription Factor Activity (GO:0051091)	0.0261974	0.0536756	8.5267	31.0551	FOXA1;MYOCD
226	Positive Regulation of Hormone Secretion (GO:0046887)	0.0272053	0.0538268	39.5893	142.693	PPARG
227	Negative Regulation of Lipid Storage (GO:0010888)	0.0272053	0.0538268	39.5893	142.693	PPARG
228	Vasculature Development (GO:0001944)	0.0272053	0.0538268	39.5893	142.693	FOXF1
229	Positive Regulation of Small Molecule Metabolic Process (GO:0062013)	0.0272053	0.0538268	39.5893	142.693	PPARG
230	Regulation of Receptor Signaling Pathway via STAT (GO:1904892)	0.0272053	0.0538268	39.5893	142.693	PPARG
231	Cardiac Epithelial to Mesenchymal Transition (GO:0060317)	0.0272053	0.0538268	39.5893	142.693	SNAI1
232	Maintenance of Gastrointestinal Epithelium (GO:0030277)	0.0272053	0.0538268	39.5893	142.693	SOX9
233	Embryonic Digestive Tract Development (GO:0048566)	0.0272053	0.0538268	39.5893	142.693	FOXF1
234	Neuron Differentiation (GO:0030182)	0.0281783	0.0545146	8.19036	29.2331	FOXA1;ID4
235	Regulation of Fatty Acid Metabolic Process (GO:0019217)	0.0286172	0.0545146	37.5038	133.279	PPARG
236	Oligodendrocyte Differentiation (GO:0048709)	0.0286172	0.0545146	37.5038	133.279	SOX9
237	Mesoderm Formation (GO:0001707)	0.0286172	0.0545146	37.5038	133.279	SNAI1
238	Response to Fatty Acid (GO:0070542)	0.0286172	0.0545146	37.5038	133.279	SOX9
239	Regulation of Cell-Cell Adhesion Mediated by Cadherin (GO:2000047)	0.0286172	0.0545146	37.5038	133.279	FOXA1
240	Endocardial Cushion Morphogenesis (GO:0003203)	0.0286172	0.0545146	37.5038	133.279	SOX9
241	Striated Muscle Cell Differentiation (GO:0051146)	0.0286172	0.0545146	37.5038	133.279	MYOCD
242	Regulation of Cellular Response to Transforming Growth Factor Beta Stimulus (GO:1903844)	0.0286172	0.0545146	37.5038	133.279	PPARG
243	Regulation of Epithelial Cell Differentiation (GO:0030856)	0.0300271	0.0558165	35.6268	124.895	SOX9
244	Negative Regulation of Signal Transduction by P53 Class Mediator (GO:1901797)	0.0300271	0.0558165	35.6268	124.895	SNAI1
245	Regulation of Smooth Muscle Contraction (GO:0006940)	0.0300271	0.0558165	35.6268	124.895	MYOCD
246	Response to BMP (GO:0071772)	0.0300271	0.0558165	35.6268	124.895	SOX9
247	Myoblast Differentiation (GO:0045445)	0.0300271	0.0558165	35.6268	124.895	MYOCD
248	Negative Regulation of Biomineral Tissue Development (GO:0070168)	0.0300271	0.0558165	35.6268	124.895	SOX9
249	ERK1 and ERK2 Cascade (GO:0070371)	0.0314351	0.0566483	33.9286	117.387	SOX9
250	Regulation of Interleukin-4 Production (GO:0032673)	0.0314351	0.0566483	33.9286	117.387	LEF1
251	Regulation of Neural Precursor Cell Proliferation (GO:2000177)	0.0314351	0.0566483	33.9286	117.387	GATA2
252	Chaperone-Mediated Protein Complex Assembly (GO:0051131)	0.0314351	0.0566483	33.9286	117.387	HOPX
253	Negative Regulation of SMAD Protein Signal Transduction (GO:0060392)	0.0314351	0.0566483	33.9286	117.387	PPARG
254	Positive Regulation of Cholesterol Efflux (GO:0010875)	0.0314351	0.0566483	33.9286	117.387	PPARG
255	Positive Regulation of Epithelial Cell Differentiation (GO:0030858)	0.0314351	0.0566483	33.9286	117.387	SOX9
256	Regulation of Cell Migration (GO:0030334)	0.0314576	0.0566483	4.72568	16.3467	DACH1;LEF1;SNAI1
257	Negative Regulation of Neuron Differentiation (GO:0045665)	0.032841	0.0584545	32.3847	110.629	SOX9
258	Placenta Development (GO:0001890)	0.032841	0.0584545	32.3847	110.629	PPARG
259	Skin Epidermis Development (GO:0098773)	0.032841	0.0584545	32.3847	110.629	GATA6
260	Positive Regulation of Morphogenesis of an Epithelium (GO:1905332)	0.034245	0.0586875	30.9752	104.517	SOX9
261	Ventricular Cardiac Muscle Tissue Development (GO:0003229)	0.034245	0.0586875	30.9752	104.517	HOPX
262	Regulation of Lipid Storage (GO:0010883)	0.034245	0.0586875	30.9752	104.517	PPARG
263	Positive Regulation of Striated Muscle Cell Differentiation (GO:0051155)	0.034245	0.0586875	30.9752	104.517	MYOCD
264	Positive Regulation of Transforming Growth Factor Beta Receptor Signaling Pathway (GO:0030511)	0.034245	0.0586875	30.9752	104.517	ZEB2
265	Long-Chain Fatty Acid Transport (GO:0015909)	0.034245	0.0586875	30.9752	104.517	PPARG
266	Outflow Tract Septum Morphogenesis (GO:0003148)	0.034245	0.0586875	30.9752	104.517	GATA6
267	Negative Regulation of DNA Binding (GO:0043392)	0.034245	0.0586875	30.9752	104.517	LEF1
268	Positive Regulation of Cellular Response to Transforming Growth Factor Beta Stimulus (GO:1903846)	0.034245	0.0586875	30.9752	104.517	ZEB2
269	Regulation of Cholesterol Transport (GO:0032374)	0.034245	0.0586875	30.9752	104.517	PPARG
270	Negative Regulation of Intrinsic Apoptotic Signaling Pathway in Response to DNA Damage (GO:1902230)	0.035647	0.0597574	29.683	98.9659	SNAI1
271	Regulation of Muscle Cell Differentiation (GO:0051147)	0.035647	0.0597574	29.683	98.9659	MYOCD
272	Cellular Response to Low-Density Lipoprotein Particle Stimulus (GO:0071404)	0.035647	0.0597574	29.683	98.9659	PPARG
273	Regulation of Biomineral Tissue Development (GO:0070167)	0.035647	0.0597574	29.683	98.9659	SOX9
274	Dopaminergic Neuron Differentiation (GO:0071542)	0.035647	0.0597574	29.683	98.9659	FOXA1
275	Regulation of Cell Junction Assembly (GO:1901888)	0.035647	0.0597574	29.683	98.9659	SNAI1
276	Negative Regulation of Endothelial Cell Apoptotic Process (GO:2000352)	0.0370471	0.061214	28.4943	93.9048	GATA2
277	Negative Regulation of Fatty Acid Metabolic Process (GO:0045922)	0.0370471	0.061214	28.4943	93.9048	SOX9
278	Respiratory Tube Development (GO:0030323)	0.0370471	0.061214	28.4943	93.9048	FOXF1
279	Negative Regulation of DNA Biosynthetic Process (GO:2000279)	0.0370471	0.061214	28.4943	93.9048	DACH1
280	Positive Regulation of Lipid Metabolic Process (GO:0045834)	0.0384452	0.0624057	27.397	89.2737	PPARG
281	Regulation of Intracellular Estrogen Receptor Signaling Pathway (GO:0033146)	0.0384452	0.0624057	27.397	89.2737	FOXA1
282	Regulation of Mitochondrial Fission (GO:0090140)	0.0384452	0.0624057	27.397	89.2737	PPARG
283	in Utero Embryonic Development (GO:0001701)	0.0384452	0.0624057	27.397	89.2737	FOXF1
284	Cardiac Muscle Cell Differentiation (GO:0055007)	0.0384452	0.0624057	27.397	89.2737	MYOCD
285	Positive Regulation of Mitotic Cell Cycle (GO:0045931)	0.0398413	0.0629002	26.381	85.0219	FOXA1
286	Glial Cell Differentiation (GO:0010001)	0.0398413	0.0629002	26.381	85.0219	SOX9
287	Hematopoietic Progenitor Cell Differentiation (GO:0002244)	0.0398413	0.0629002	26.381	85.0219	SP7
288	Primary Neural Tube Formation (GO:0014020)	0.0398413	0.0629002	26.381	85.0219	GRHL3
289	Cellular Response to Epidermal Growth Factor Stimulus (GO:0071364)	0.0398413	0.0629002	26.381	85.0219	SOX9
290	Regulation of DNA Biosynthetic Process (GO:2000278)	0.0398413	0.0629002	26.381	85.0219	DACH1
291	Positive Regulation of Cholesterol Transport (GO:0032376)	0.0398413	0.0629002	26.381	85.0219	PPARG
292	Regulation of Cardiac Muscle Cell Action Potential (GO:0098901)	0.0398413	0.0629002	26.381	85.0219	TBX18
293	Negative Regulation of Cellular Process (GO:0048523)	0.0407928	0.0641826	4.24891	13.5933	MYOCD;PPARG;HOPX
294	Tube Closure (GO:0060606)	0.0412355	0.0646584	25.4375	81.1063	GRHL3
295	Negative Regulation of Ossification (GO:0030279)	0.0426277	0.0661663	24.5591	77.4902	SOX9
296	Neural Tube Closure (GO:0001843)	0.0426277	0.0661663	24.5591	77.4902	GRHL3
297	Negative Regulation of Notch Signaling Pathway (GO:0045746)	0.0426277	0.0661663	24.5591	77.4902	GATA2
298	Artery Morphogenesis (GO:0048844)	0.044018	0.0678672	23.7393	74.1415	FOXF1
299	Response to Epidermal Growth Factor (GO:0070849)	0.044018	0.0678672	23.7393	74.1415	SOX9
300	Cellular Response to Lipid (GO:0071396)	0.0449929	0.0684062	6.30236	19.5452	AHR;SOX9
301	Regulation of Macrophage Derived Foam Cell Differentiation (GO:0010743)	0.0454063	0.0684062	22.9724	71.0329	PPARG
302	Nuclear Receptor-Mediated Signaling Pathway (GO:0141193)	0.0454063	0.0684062	22.9724	71.0329	PPARG
303	Respiratory System Development (GO:0060541)	0.0454063	0.0684062	22.9724	71.0329	FOXF1
304	Chondrocyte Differentiation (GO:0002062)	0.0454063	0.0684062	22.9724	71.0329	SOX9
305	Regulation of Cell Migration Involved in Sprouting Angiogenesis (GO:0090049)	0.0454063	0.0684062	22.9724	71.0329	GATA2
306	Regulation of Cholesterol Efflux (GO:0010874)	0.0454063	0.0684062	22.9724	71.0329	PPARG
307	Protein Localization to Chromatin (GO:0071168)	0.0467927	0.0700371	22.2533	68.1404	LEF1
308	Response to Estradiol (GO:0032355)	0.0467927	0.0700371	22.2533	68.1404	FOXA1
309	Lung Development (GO:0030324)	0.0481771	0.0711848	21.5779	65.4431	FOXF1
310	Regulation of Response to Biotic Stimulus (GO:0002831)	0.0481771	0.0711848	21.5779	65.4431	GATA6
311	Regulation of DNA Damage Response, Signal Transduction by P53 Class Mediator (GO:0043516)	0.0481771	0.0711848	21.5779	65.4431	SNAI1
312	Negative Regulation of Blood Vessel Endothelial Cell Migration (GO:0043537)	0.0481771	0.0711848	21.5779	65.4431	PPARG
313	Intracellular Receptor Signaling Pathway (GO:0030522)	0.0495596	0.0725301	20.9422	62.9226	PPARG
314	Cellular Response to cAMP (GO:0071320)	0.0495596	0.0725301	20.9422	62.9226	AHR
315	Response to Transforming Growth Factor Beta (GO:0071559)	0.0495596	0.0725301	20.9422	62.9226	SOX9
316	Regulation of Inflammatory Response (GO:0050727)	0.0502885	0.0731325	5.91513	17.6861	PPARG;AHR
317	Positive Regulation of Cell Motility (GO:2000147)	0.0502885	0.0731325	5.91513	17.6861	LEF1;SNAI1
318	Negative Regulation of Epithelial to Mesenchymal Transition (GO:0010719)	0.0509402	0.0733857	20.3429	60.5628	FOXA1
319	Negative Regulation of Smooth Muscle Cell Proliferation (GO:0048662)	0.0509402	0.0733857	20.3429	60.5628	PPARG
320	Positive Regulation of Epithelial Cell Migration (GO:0010634)	0.0509402	0.0733857	20.3429	60.5628	SOX9
321	Negative Regulation of Endothelial Cell Migration (GO:0010596)	0.0523188	0.0751369	19.7768	58.3494	PPARG
322	Negative Regulation of Endothelial Cell Proliferation (GO:0001937)	0.0536955	0.0764	19.2413	56.2698	PPARG
323	mRNA Transcription by RNA Polymerase II (GO:0042789)	0.0536955	0.0764	19.2413	56.2698	PPARG
324	Regulation of Vascular Associated Smooth Muscle Cell Proliferation (GO:1904705)	0.0536955	0.0764	19.2413	56.2698	PPARG
325	Chromatin Remodeling (GO:0006338)	0.0550527	0.0778753	5.61567	16.2824	FOXA1;SOX9
326	Fatty Acid Transport (GO:0015908)	0.0550702	0.0778753	18.734	54.3127	PPARG
327	Regulation of DNA Binding (GO:0051101)	0.056443	0.07933	18.2527	52.468	LEF1
328	Regulation of Apoptotic Signaling Pathway (GO:2001233)	0.056443	0.07933	18.2527	52.468	PPARG
329	Connective Tissue Development (GO:0061448)	0.0578139	0.0807643	17.7955	50.7266	SOX9
330	Negative Regulation of DNA Metabolic Process (GO:0051053)	0.0578139	0.0807643	17.7955	50.7266	DACH1
331	Notch Signaling Pathway (GO:0007219)	0.0591829	0.0816866	17.3606	49.0806	SNAI1
332	Cardiac Ventricle Morphogenesis (GO:0003208)	0.0591829	0.0816866	17.3606	49.0806	FOXF1
333	Cellular Response to Retinoic Acid (GO:0071300)	0.0591829	0.0816866	17.3606	49.0806	SOX9
334	Response to cAMP (GO:0051591)	0.0591829	0.0816866	17.3606	49.0806	AHR
335	Positive Regulation of Gene Expression, Epigenetic (GO:0141137)	0.0605499	0.0825844	16.9464	47.5226	MYOCD
336	Regulation of Epithelial Cell Migration (GO:0010632)	0.0605499	0.0825844	16.9464	47.5226	SOX9
337	Positive Regulation of Myeloid Leukocyte Differentiation (GO:0002763)	0.0605499	0.0825844	16.9464	47.5226	LEF1
338	mRNA Transcription (GO:0009299)	0.0605499	0.0825844	16.9464	47.5226	PPARG
339	Negative Regulation of Signal Transduction (GO:0009968)	0.0607414	0.0826012	5.30532	14.8609	PPARG;GATA2
340	Negative Regulation of Organelle Organization (GO:0010639)	0.0619151	0.0837034	16.5515	46.0461	PPARG
341	Regulation of Ossification (GO:0030278)	0.0619151	0.0837034	16.5515	46.0461	SOX9
342	Regulation of Nervous System Development (GO:0051960)	0.0632783	0.0845545	16.1745	44.6451	LEF1
343	Cellular Response to Ketone (GO:1901655)	0.0632783	0.0845545	16.1745	44.6451	AHR
344	Negative Regulation of BMP Signaling Pathway (GO:0030514)	0.0632783	0.0845545	16.1745	44.6451	PPARG
345	Positive Regulation of Cell-Matrix Adhesion (GO:0001954)	0.0632783	0.0845545	16.1745	44.6451	LEF1
346	Regulation of Cyclin-Dependent Protein Serine/Threonine Kinase Activity (GO:0000079)	0.0646396	0.0856289	15.8143	43.3142	MYOCD
347	Negative Regulation of Protein Serine/Threonine Kinase Activity (GO:0071901)	0.0646396	0.0856289	15.8143	43.3142	MYOCD
348	Mononuclear Cell Differentiation (GO:1903131)	0.0646396	0.0856289	15.8143	43.3142	PPARG
349	Central Nervous System Development (GO:0007417)	0.0650378	0.0859095	5.09842	13.9329	ZEB2;SOX9
350	BMP Signaling Pathway (GO:0030509)	0.065999	0.0861913	15.4697	42.0485	PPARG
351	Regulation of Endothelial Cell Apoptotic Process (GO:2000351)	0.065999	0.0861913	15.4697	42.0485	GATA2
352	Cell Surface Receptor Signaling Pathway via JAK-STAT (GO:0007259)	0.065999	0.0861913	15.4697	42.0485	STAT4
353	Stem Cell Differentiation (GO:0048863)	0.065999	0.0861913	15.4697	42.0485	SP7
354	Epidermal Growth Factor Receptor Signaling Pathway (GO:0007173)	0.0687121	0.0889783	14.8237	39.6952	SOX9
355	Protein Localization to Chromosome (GO:0034502)	0.0687121	0.0889783	14.8237	39.6952	LEF1
356	Regulation of Stem Cell Differentiation (GO:2000736)	0.0687121	0.0889783	14.8237	39.6952	SP7
357	Positive Regulation of Blood Vessel Endothelial Cell Migration (GO:0043536)	0.0700658	0.089973	14.5204	38.5999	GATA2
358	Positive Regulation of Cell-Cell Adhesion (GO:0022409)	0.0700658	0.089973	14.5204	38.5999	FOXA1
359	Positive Regulation of Fat Cell Differentiation (GO:0045600)	0.0700658	0.089973	14.5204	38.5999	PPARG
360	Transcription Initiation-Coupled Chromatin Remodeling (GO:0045815)	0.0714175	0.0914541	14.2293	37.5541	MYOCD
361	Regulation of Cell Development (GO:0060284)	0.0727674	0.0929246	13.9496	36.5547	LEF1
362	Negative Regulation of Immune System Process (GO:0002683)	0.0741154	0.0941245	13.6806	35.5988	SOX9
363	Cellular Response to Mechanical Stimulus (GO:0071260)	0.0741154	0.0941245	13.6806	35.5988	SOX9
364	Positive Regulation of Apoptotic Process (GO:0043065)	0.0751707	0.0952025	4.68262	12.1186	FOXA1;PPARG
365	Regulation of Smooth Muscle Cell Proliferation (GO:0048660)	0.0754615	0.0953089	13.4218	34.6838	PPARG
366	Cell Surface Receptor Signaling Pathway via STAT (GO:0097696)	0.0768057	0.0967416	13.1726	33.8072	STAT4
367	Epidermal Cell Differentiation (GO:0009913)	0.078148	0.0976321	12.9325	32.9668	GATA6
368	Nucleosome Assembly (GO:0006334)	0.078148	0.0976321	12.9325	32.9668	SOX9
369	Cellular Response to Alcohol (GO:0097306)	0.078148	0.0976321	12.9325	32.9668	AHR
370	Protein-Containing Complex Assembly (GO:0065003)	0.0793592	0.0982418	4.53444	11.4892	SOX9;HOPX
371	Heart Morphogenesis (GO:0003007)	0.0794885	0.0982418	12.7009	32.1605	SOX9
372	Cartilage Development (GO:0051216)	0.0794885	0.0982418	12.7009	32.1605	SOX9
373	Cellular Response to Interleukin-1 (GO:0071347)	0.0794885	0.0982418	12.7009	32.1605	SOX9
374	ERBB Signaling Pathway (GO:0038127)	0.080827	0.0990991	12.4774	31.3863	SOX9
375	Regulation of Myoblast Differentiation (GO:0045661)	0.080827	0.0990991	12.4774	31.3863	SOX9
376	Muscle Organ Development (GO:0007517)	0.080827	0.0990991	12.4774	31.3863	TCF12
377	Response to Interleukin-1 (GO:0070555)	0.0821637	0.100471	12.2617	30.6425	SOX9
378	Negative Regulation of Intrinsic Apoptotic Signaling Pathway (GO:2001243)	0.0834985	0.101564	12.0533	29.9274	SNAI1
379	Regulation of SMAD Protein Signal Transduction (GO:0060390)	0.0834985	0.101564	12.0533	29.9274	PPARG
380	Regulation of Phagocytosis (GO:0050764)	0.0861625	0.104254	11.6569	28.5772	GATA2
381	protein-DNA Complex Assembly (GO:0065004)	0.0861625	0.104254	11.6569	28.5772	SOX9
382	Positive Regulation of Phagocytosis (GO:0050766)	0.088819	0.106907	11.2857	27.3245	GATA2
383	Positive Regulation of T Cell Differentiation (GO:0045582)	0.088819	0.106907	11.2857	27.3245	LEF1
384	Anterior/Posterior Pattern Specification (GO:0009952)	0.0901444	0.10822	11.1088	26.7316	TBX18
385	Regulation of Neurogenesis (GO:0050767)	0.091468	0.10924	10.9374	26.1596	LEF1
386	Negative Regulation of Binding (GO:0051100)	0.091468	0.10924	10.9374	26.1596	LEF1
387	Negative Regulation of Cytokine-Mediated Signaling Pathway (GO:0001960)	0.0927897	0.109964	10.7711	25.6074	PPARG
388	Chordate Embryonic Development (GO:0043009)	0.0927897	0.109964	10.7711	25.6074	FOXF1
389	Response to Molecule of Bacterial Origin (GO:0002237)	0.0927897	0.109964	10.7711	25.6074	AHR
390	Regulation of Cell Communication (GO:0010646)	0.0941096	0.111242	10.6098	25.0741	TBX18
391	Skin Development (GO:0043588)	0.0954276	0.112512	10.4533	24.5587	GATA6
392	Positive Regulation of Apoptotic Signaling Pathway (GO:2001235)	0.0967438	0.113483	10.3012	24.0605	PPARG
393	Positive Regulation of Endothelial Cell Proliferation (GO:0001938)	0.0967438	0.113483	10.3012	24.0605	GATA2
394	Negative Regulation of Gene Expression (GO:0010629)	0.0972655	0.113806	4.01248	9.35033	PPARG;GATA2
395	Regulation of Cell Population Proliferation (GO:0042127)	0.0988947	0.115419	2.8929	6.6933	MYOCD;STAT4;SOX9
396	Negative Regulation of Cellular Response to Growth Factor Stimulus (GO:0090288)	0.100681	0.117207	9.87054	22.6607	PPARG
397	Myeloid Leukocyte Differentiation (GO:0002573)	0.10199	0.118432	9.73483	22.2235	PPARG
398	Regulation of Fat Cell Differentiation (GO:0045598)	0.103297	0.119348	9.6028	21.7998	PPARG
399	Gland Development (GO:0048732)	0.103297	0.119348	9.6028	21.7998	SOX9
400	Positive Regulation of Protein Secretion (GO:0050714)	0.104602	0.120253	9.47429	21.3891	PPARG
401	Regulation of Notch Signaling Pathway (GO:0008593)	0.104602	0.120253	9.47429	21.3891	GATA2
402	Nucleosome Organization (GO:0034728)	0.105905	0.121147	9.34915	20.9908	SOX9
403	Regulation of BMP Signaling Pathway (GO:0030510)	0.105905	0.121147	9.34915	20.9908	PPARG
404	Cellular Response to Oxygen-Containing Compound (GO:1901701)	0.106389	0.1214	3.79853	8.51117	AHR;SOX9
405	Cell Chemotaxis (GO:0060326)	0.107207	0.12203	9.22727	20.6045	LEF1
406	Negative Regulation of Cell Cycle (GO:0045786)	0.1111	0.126151	8.87991	19.512	MYOCD
407	Response to Insulin (GO:0032868)	0.112394	0.126995	8.76984	19.1686	PPARG
408	Negative Regulation of Blood Vessel Morphogenesis (GO:2000181)	0.112394	0.126995	8.76984	19.1686	PPARG
409	+ Reg of Transmembrane Receptor Prot Serine/Threonine Kinase Sgnlng Pway (GO:0090100)	0.114977	0.129595	8.55766	18.5104	ZEB2
410	Negative Regulation of Transforming Growth Factor Beta Receptor Signaling Pathway (GO:0030512)	0.116266	0.13041	8.45536	18.1949	PPARG
411	Positive Regulation of Endocytosis (GO:0045807)	0.116266	0.13041	8.45536	18.1949	GATA2
412	Positive Regulation of Endothelial Cell Migration (GO:0010595)	0.120121	0.134407	8.16256	17.2986	GATA2
413	Positive Regulation of Canonical Wnt Signaling Pathway (GO:0090263)	0.121403	0.135512	8.0694	17.0155	ZEB2
414	Glucose Homeostasis (GO:0042593)	0.125236	0.139454	7.8022	16.2095	PPARG
415	Regulation of Epithelial Cell Proliferation (GO:0050678)	0.12651	0.140195	7.717	15.9544	SOX9
416	Negative Regulation of Angiogenesis (GO:0016525)	0.12651	0.140195	7.717	15.9544	PPARG
417	Regulation of Immune Response (GO:0050776)	0.127783	0.140928	7.63364	15.7056	AHR
418	Cellular Response to Peptide Hormone Stimulus (GO:0071375)	0.127783	0.140928	7.63364	15.7056	PPARG
419	Regulation of Actin Filament-Based Process (GO:0032970)	0.130322	0.143386	7.47218	15.2264	GRHL3
420	Regulation of Organelle Organization (GO:0033043)	0.13159	0.144435	7.39397	14.9955	ZEB2
421	Cellular Response to Transforming Growth Factor Beta Stimulus (GO:0071560)	0.132855	0.145478	7.31738	14.7701	SOX9
422	Regulation of Defense Response (GO:0031347)	0.139155	0.152015	6.95693	13.7202	GATA6
423	Regulation of Actin Cytoskeleton Organization (GO:0032956)	0.14041	0.153023	6.88904	13.5245	GRHL3
424	Cellular Response to Insulin Stimulus (GO:0032869)	0.145411	0.157792	6.63017	12.7843	PPARG
425	Regulation of RNA Biosynthetic Process (GO:2001141)	0.14547	0.157792	3.12103	6.01669	SNAI1;AHR
426	Transforming Growth Factor Beta Receptor Superfamily Signaling Pathway (GO:0141091)	0.15286	0.165031	6.27623	11.7882	PPARG
427	Positive Regulation of Wnt Signaling Pathway (GO:0030177)	0.15286	0.165031	6.27623	11.7882	ZEB2
428	Positive Regulation of Cell Population Proliferation (GO:0008284)	0.155045	0.166999	2.99508	5.58295	LEF1;SOX9
429	Positive Regulation of Epithelial Cell Proliferation (GO:0050679)	0.157791	0.169561	6.06044	11.1905	SOX9
430	MAPK Cascade (GO:0000165)	0.159019	0.170088	6.00878	11.0485	SOX9
431	Positive Regulation of Cell Cycle Process (GO:0090068)	0.159019	0.170088	6.00878	11.0485	LEF1
432	- Reg of Transmembrane Receptor Prot Serine/Threonine Kinase Sgnlng Pway (GO:0090101)	0.162694	0.173616	5.85891	10.6391	PPARG
433	Transcription Initiation at RNA Polymerase II Promoter (GO:0006367)	0.163916	0.173713	5.8106	10.5079	MYOCD
434	Protein-Containing Complex Organization (GO:0043933)	0.163916	0.173713	5.8106	10.5079	SOX9
435	Cellular Response to Molecule of Bacterial Origin (GO:0071219)	0.163916	0.173713	5.8106	10.5079	AHR
436	Regulation of Mitotic Cell Cycle (GO:0007346)	0.165136	0.174604	5.76307	10.3792	FOXA1
437	Monocarboxylic Acid Metabolic Process (GO:0032787)	0.168785	0.177648	5.625	10.0076	PPARG
438	Negative Regulation of MAPK Cascade (GO:0043409)	0.168785	0.177648	5.625	10.0076	PPARG
439	Fatty Acid Metabolic Process (GO:0006631)	0.172419	0.181059	5.49336	9.65639	PPARG
440	Regulation of Response to External Stimulus (GO:0032101)	0.174833	0.183177	5.40894	9.4328	GATA6
441	Regulation of Cytoskeleton Organization (GO:0051493)	0.183228	0.191104	5.13276	8.71042	GRHL3
442	Negative Regulation of Cell Motility (GO:2000146)	0.183228	0.191104	5.13276	8.71042	DACH1
443	Cellular Response to Growth Factor Stimulus (GO:0071363)	0.196255	0.204229	4.7512	7.73658	SOX9
444	Regulation of Macromolecule Biosynthetic Process (GO:0010556)	0.219427	0.227829	4.1847	6.34708	AHR
445	Positive Regulation of Cellular Process (GO:0048522)	0.227572	0.235754	2.31195	3.42235	LEF1;SOX9
446	Negative Regulation of Cell Migration (GO:0030336)	0.235263	0.243175	3.86183	5.58827	DACH1
447	Negative Regulation of Cytokine Production (GO:0001818)	0.243064	0.250676	3.71823	5.25919	LEF1
448	Generation of Neurons (GO:0048699)	0.244172	0.251257	3.69858	5.21456	ID4
449	Regulation of Programmed Cell Death (GO:0043067)	0.247487	0.254101	3.64083	5.08405	SOX9
450	Transcription by RNA Polymerase II (GO:0006366)	0.252981	0.259165	3.54846	4.87715	PPARG
451	Apoptotic Process (GO:0006915)	0.287235	0.293604	3.05195	3.80716	AHR
452	Positive Regulation of Programmed Cell Death (GO:0043068)	0.303789	0.309838	2.85194	3.39786	FOXA1
453	Cytokine-Mediated Signaling Pathway (GO:0019221)	0.310914	0.316405	2.77236	3.23878	STAT4
454	Positive Regulation of Signal Transduction (GO:0009967)	0.311926	0.316735	2.76134	3.21694	PPARG
455	Lipid Metabolic Process (GO:0006629)	0.314954	0.319107	2.72882	3.15269	PPARG
456	Regulation of MAPK Cascade (GO:0043408)	0.31596	0.319424	2.71815	3.13169	PPARG
457	Cellular Component Assembly (GO:0022607)	0.332851	0.335764	2.54852	2.80353	SOX9
458	Negative Regulation of Intracellular Signal Transduction (GO:1902532)	0.352208	0.354515	2.37391	2.47726	PPARG
459	Protein Transport (GO:0015031)	0.362621	0.364201	2.28758	2.32051	PPARG
460	Regulation of Cell Cycle (GO:0051726)	0.371948	0.372757	2.21429	2.18993	SOX9
461	Nervous System Development (GO:0007399)	0.505885	0.505885	1.45333	0.990364	ZEB2

## Sheet: Table S7
Table S7. Functional enrichment analysis for all genes with increased expression in microarrays of E14.5 Ctnnb1-cKO ureters. Annotation of pathways was performed with the subprogram "KEGG2026” within the web-based “Enrichr” gene list enrichment analysis tool (https://maayanlab.cloud/Enrichr/) using standard settings.
Rank	Term	P-value	Adjusted P-value	Odds Ratio	Combined Score	Genes
1	WNT SIGNALING PATHWAY	1.92131e-05	0.00292039	5.2689	57.2198	WNT6;WNT10A;FRZB;SFRP5;RSPO2;WNT9B;RSPO3;RSPO1;DKK1;CXXC4;LGR5
2	NEUROACTIVE LIGAND-RECEPTOR INTERACTION	0.000448787	0.0295033	3.03463	23.3938	PTGFR;EDN1;CALCB;PTGER3;NPY2R;AVPR2;HTR1B;GRIK1;ADM;NTS;GABRG3;VGF;ADORA2B;F2RL1
3	CALCIUM SIGNALING PATHWAY	0.000582302	0.0295033	3.49092	26.0022	RET;FGF5;PTGFR;FGF9;SLN;GDNF;ADORA2B;PDE1A;NTRK3;PTGER3;CASQ2
4	BASAL CELL CARCINOMA	0.00144472	0.0548994	6.56227	42.9162	WNT6;SHH;WNT10A;PTCH2;WNT9B
5	GASTRIC CANCER	0.00358608	0.109017	3.78045	21.2866	FGF5;WNT6;WNT10A;SHH;FGF9;WNT9B;RXRG
6	MELANOGENESIS	0.00946096	0.207076	4.10333	19.1239	WNT6;EDN1;WNT10A;WNT9B;MITF
7	PATHWAYS IN CANCER	0.0116377	0.207076	2.07324	9.23318	RET;WNT10A;EDN1;PTGER3;PTCH2;WNT9B;MITF;FGF5;WNT6;SHH;PAX8;FGF9;PMAIP1;RXRG
8	RETINOL METABOLISM	0.0118677	0.207076	4.80694	21.3137	ALDH1A3;CYP26B1;ALDH1A2;ALDH1A1
9	THYROID CANCER	0.0122611	0.207076	6.7578	29.7433	RET;PAX8;RXRG
10	TRANSCRIPTIONAL MISREGULATION IN CANCER	0.0139796	0.21249	2.88093	12.302	BCL6;GDNF;PAX8;WT1;MITF;LDB2;RXRG
11	VIRION - HEPATITIS VIRUSES	0.0250168	0.345686	5.06552	18.6827	DPP4;CLDN3;CLDN1
12	HEDGEHOG SIGNALING PATHWAY	0.0392033	0.496576	4.20342	13.6148	SHH;PTCH2;LRP2
13	BREAST CANCER	0.0469754	0.525544	2.64151	8.07808	FGF5;WNT6;WNT10A;FGF9;WNT9B
14	PROTEIN DIGESTION AND ABSORPTION	0.0484053	0.525544	3.03556	9.19212	DPP4;COL24A1;SLC7A8;COL8A1
15	GLYCOSPHINGOLIPID BIOSYNTHESIS - LACTO AND NEOLACTO SERIES	0.0538156	0.545331	5.69867	16.6526	ST8SIA1;ST3GAL6
16	NON-SMALL CELL LUNG CANCER	0.0700119	0.61107	3.2737	8.70505	RET;KIF5A;RXRG
17	THYROID HORMONE SYNTHESIS	0.0700119	0.61107	3.2737	8.70505	PAX8;GDNF;LRP2
18	MELANOMA	0.0723636	0.61107	3.22609	8.47187	FGF5;FGF9;MITF
19	VASCULAR SMOOTH MUSCLE CONTRACTION	0.0996933	0.662858	2.33894	5.3928	EDN1;CALCB;ADORA2B;ADM
20	NICOTINE ADDICTION	0.100168	0.662858	3.89672	8.966	SLC32A1;GABRG3
21	TRYPTOPHAN METABOLISM	0.108701	0.662858	3.7015	8.2142	AOC1;INMT
22	TASTE TRANSDUCTION	0.108761	0.662858	2.68002	5.94589	ENTPD2;PDE1A;HTR1B
23	GABAERGIC SYNAPSE	0.108761	0.662858	2.68002	5.94589	SLC32A1;GABRG3;SLC38A5
24	MOTOR PROTEINS	0.112739	0.662858	2.00873	4.38442	MYH3;TUBB3;MYL1;KIF5A;KIF12
25	MORPHINE ADDICTION	0.117333	0.662858	2.58613	5.54141	SLC32A1;PDE1A;GABRG3
26	SIGNALING PATHWAYS REGULATING PLURIPOTENCY OF STEM CELLS	0.121535	0.662858	2.16711	4.5673	WNT6;WNT10A;WNT9B;BMPR1B
27	CHEMICAL CARCINOGENESIS - RECEPTOR ACTIVATION	0.122105	0.662858	1.95537	4.1119	FGF5;FGF9;BCL6;GDNF;RXRG
28	NEUROACTIVE LIGAND SIGNALING	0.122105	0.662858	1.95537	4.1119	SLC32A1;ADORA2B;HTR1B;GRIK1;GABRG3
29	IL-17 SIGNALING PATHWAY	0.129138	0.676863	2.47069	5.05719	CCL7;MAPK15;MAPK4
30	ALZHEIMER DISEASE	0.138309	0.700766	1.60572	3.17654	WNT6;WNT10A;TUBB3;KIF5A;WNT9B;SLC39A8;MAPT;DKK1
31	CUSHING SYNDROME	0.145227	0.712078	2.01866	3.89492	WNT6;WNT10A;GDNF;WNT9B
32	CELL ADHESION MOLECULE (CAM) INTERACTION	0.155174	0.714742	1.96478	3.66079	CLDN3;LRRC4;CDH15;CLDN1
33	HIPPO SIGNALING PATHWAY	0.155174	0.714742	1.96478	3.66079	WNT6;WNT10A;WNT9B;BMPR1B
34	PATHWAYS OF NEURODEGENERATION - MULTIPLE DISEASES	0.179861	0.795855	1.45583	2.49758	WNT6;WNT10A;TUBB3;KIF5A;WNT9B;NEFL;NEFM;MAPT;DKK1
35	GLYCOSPHINGOLIPID BIOSYNTHESIS - GANGLIO SERIES	0.183256	0.795855	5.27501	8.95102	ST8SIA1
36	GLYCOSPHINGOLIPID BIOSYNTHESIS - GLOBO AND ISOGLOBO SERIES	0.194209	0.819992	4.9231	8.06808	ST8SIA1
37	SELENOCOMPOUND METABOLISM	0.205015	0.829331	4.61517	7.31353	INMT
38	MAPK SIGNALING PATHWAY	0.207333	0.829331	1.5353	2.41569	RET;FGF5;PTPRR;FGF9;GDNF;MAPT
39	AXON GUIDANCE	0.216729	0.844686	1.70307	2.60417	SEMA5B;SHH;LRRC4;BMPR1B
40	CENTRAL CARBON METABOLISM IN CANCER	0.231327	0.855106	2.24037	3.27974	RET;NTRK3
41	PURINE METABOLISM	0.231781	0.855106	1.8348	2.68242	PRPS2;ENTPD2;PDE1A
42	RENIN SECRETION	0.236279	0.855106	2.20682	3.18387	EDN1;PDE1A
43	GLYCOSAMINOGLYCAN BIOSYNTHESIS - CHONDROITIN SULFATE / DERMATAN SULFATE	0.246815	0.872463	3.69139	5.16468	CHST11
44	HISTIDINE METABOLISM	0.256918	0.887536	3.51543	4.77745	AOC1
45	P53 SIGNALING PATHWAY	0.26608	0.888395	2.02482	2.68078	PMAIP1;RPRM
46	PROTEOGLYCANS IN CANCER	0.271735	0.888395	1.53391	1.99858	WNT6;WNT10A;SHH;WNT9B
47	PATHOGENIC ESCHERICHIA COLI INFECTION	0.274701	0.888395	1.52593	1.97161	CLDN3;TUBB3;WIPF3;CLDN1
48	SYNAPTIC VESICLE CYCLE	0.280993	0.888503	1.9446	2.46852	SLC32A1;CPLX1
49	MATURITY ONSET DIABETES OF THE YOUNG	0.286425	0.888503	3.07553	3.84527	HNF1B
50	RAP1 SIGNALING PATHWAY	0.310655	0.944392	1.43616	1.67897	FGF5;FGF9;ADORA2B;SKAP1
51	ECM-RECEPTOR INTERACTION	0.33041	0.962209	1.71761	1.90212	SV2C;TNNC1
52	PENTOSE PHOSPHATE PATHWAY	0.333032	0.962209	2.54462	2.79786	PRPS2
53	MTOR SIGNALING PATHWAY	0.340696	0.962209	1.46802	1.58072	WNT6;WNT10A;WNT9B
54	APOPTOSIS - MULTIPLE SPECIES	0.350813	0.962209	2.38021	2.49327	PMAIP1
55	CYTOSKELETON IN MUSCLE CELLS	0.37134	0.962209	1.30772	1.29548	MYH3;COL24A1;MYL1;SYNPO2
56	HEPATOCELLULAR CARCINOMA	0.384459	0.962209	1.35912	1.2992	WNT6;WNT10A;WNT9B
57	AFRICAN TRYPANOSOMIASIS	0.393229	0.962209	2.04911	1.91256	F2RL1
58	GLYCINE, SERINE AND THREONINE METABOLISM	0.401375	0.962209	1.99362	1.8199	BPGM
59	PRIMARY IMMUNODEFICIENCY	0.401375	0.962209	1.99362	1.8199	BLNK
60	FERROPTOSIS	0.425164	0.962209	1.84382	1.57698	SLC39A8
61	SEROTONERGIC SYNAPSE	0.439499	0.962209	1.35359	1.11281	KCND2;HTR1B
62	VASOPRESSIN-REGULATED WATER REABSORPTION	0.440498	0.962209	1.75584	1.43952	AVPR2
63	PARATHYROID HORMONE SYNTHESIS, SECRETION AND ACTION	0.444033	0.962209	1.34122	1.08888	GDNF;RXRG
64	GLUTAMATERGIC SYNAPSE	0.444033	0.962209	1.34122	1.08888	GRIK1;DLGAP1
65	LEUKOCYTE TRANSENDOTHELIAL MIGRATION	0.461962	0.962209	1.29389	0.999238	CLDN3;CLDN1
66	PARKINSON DISEASE	0.47007	0.962209	1.13917	0.85993	TUBB3;KIF5A;SLC39A8;MAPT
67	TNF SIGNALING PATHWAY	0.4708	0.962209	1.27145	0.957816	EDN1;GDNF
68	COCAINE ADDICTION	0.477073	0.962209	1.56865	1.16093	GDNF
69	ARGININE AND PROLINE METABOLISM	0.491028	0.962209	1.50447	1.07006	AOC1
70	CHOLESTEROL METABOLISM	0.497865	0.962209	1.47431	1.02822	LRP2
71	RELAXIN SIGNALING PATHWAY	0.505262	0.962209	1.18894	0.811663	EDN1;GDNF
72	SPHINGOLIPID METABOLISM	0.517833	0.962209	1.39064	0.915187	GM2A
73	PI3K-AKT SIGNALING PATHWAY	0.518051	0.962209	1.0528	0.692406	RET;FGF5;FGF9;GDNF;TNNC1
74	DOPAMINERGIC SYNAPSE	0.526052	0.962209	1.14257	0.733932	GDNF;KIF5A
75	LYSOSOME	0.530139	0.962209	1.13372	0.719476	GM2A;AP1S3
76	OSTEOCLAST DIFFERENTIATION	0.538241	0.962209	1.11643	0.691569	BLNK;MITF
77	REGULATION OF LIPOLYSIS IN ADIPOCYTES	0.543231	0.962209	1.29279	0.788888	PTGER3
78	CORNIFIED ENVELOPE FORMATION	0.548951	0.962209	1.04736	0.628148	CLDN3;PADI2;CLDN1
79	FLUID SHEAR STRESS AND ATHEROSCLEROSIS	0.554155	0.962209	1.08337	0.639524	EDN1;BMPR1B
80	HORMONE SIGNALING	0.561505	0.962209	1.02766	0.593099	CALCB;AVPR2;BMPR1B
81	CORTISOL SYNTHESIS AND SECRETION	0.573112	0.962209	1.18823	0.661457	GDNF
82	CAMP SIGNALING PATHWAY	0.573846	0.962209	1.00868	0.560217	EDN1;PTGER3;HTR1B
83	GLYCOLYSIS / GLUCONEOGENESIS	0.584512	0.962209	1.15098	0.618052	BPGM
84	RETROGRADE ENDOCANNABINOID SIGNALING	0.58481	0.962209	1.02277	0.548682	SLC32A1;GABRG3
85	PHOSPHOLIPASE D SIGNALING PATHWAY	0.58853	0.962209	1.01566	0.538428	PTGFR;AVPR2
86	REGULATION OF ACTIN CYTOSKELETON	0.591949	0.962209	0.981484	0.514626	FGF5;FGF9;IQGAP2
87	AMPHETAMINE ADDICTION	0.595609	0.962209	1.11599	0.578275	GDNF
88	PROLACTIN SIGNALING PATHWAY	0.60641	0.962209	1.08306	0.541744	ELF5
89	ALCOHOLISM	0.610337	0.962209	0.975004	0.481403	GDNF;ADORA2B
90	ADIPOCYTOKINE SIGNALING PATHWAY	0.611702	0.962209	1.06731	0.524592	RXRG
91	RIG-I-LIKE RECEPTOR SIGNALING PATHWAY	0.616924	0.962209	1.05201	0.508129	IFIH1
92	HEPATITIS C	0.62783	0.962209	0.943513	0.439192	CLDN3;CLDN1
93	HEPATITIS B	0.638031	0.962209	0.925569	0.415922	IFIH1;GDNF
94	PPAR SIGNALING PATHWAY	0.642	0.962209	0.981623	0.435023	RXRG
95	HUMAN PAPILLOMAVIRUS INFECTION	0.643364	0.962209	0.907594	0.400289	WNT6;WNT10A;TNNC1;WNT9B
96	TIGHT JUNCTION	0.664161	0.962209	0.88087	0.360479	CLDN3;CLDN1
97	INSULIN SECRETION	0.665441	0.962209	0.920037	0.374736	GDNF
98	B CELL RECEPTOR SIGNALING PATHWAY	0.669942	0.962209	0.908633	0.363966	BLNK
99	CARDIAC MUSCLE CONTRACTION	0.674383	0.962209	0.897506	0.353579	CASQ2
100	GAP JUNCTION	0.683087	0.962209	0.876048	0.333891	TUBB3
101	COLORECTAL CANCER	0.687352	0.962209	0.865697	0.324558	PMAIP1
102	LONGEVITY REGULATING PATHWAY	0.691559	0.962209	0.855587	0.315546	GDNF
103	PRION DISEASE	0.699498	0.962209	0.831627	0.297217	GDNF;TUBB3;KIF5A
104	ALDOSTERONE SYNTHESIS AND SECRETION	0.711766	0.962209	0.808371	0.274851	GDNF
105	SMALL CELL LUNG CANCER	0.711766	0.962209	0.808371	0.274851	RXRG
106	VIRAL CARCINOGENESIS	0.711857	0.962209	0.803197	0.272989	GDNF;PMAIP1
107	AMYOTROPHIC LATERAL SCLEROSIS	0.717766	0.962209	0.819959	0.271908	TUBB3;KIF5A;NEFL;NEFM
108	INFLAMMATORY MEDIATOR REGULATION OF TRP CHANNELS	0.730653	0.962209	0.766074	0.240406	F2RL1
109	HYPERTROPHIC CARDIOMYOPATHY	0.73428	0.962209	0.758137	0.234162	EDN1
110	VIRAL PROTEIN INTERACTION WITH CYTOKINE AND CYTOKINE RECEPTOR	0.737858	0.962209	0.750363	0.228113	CCL7
111	AGE-RAGE SIGNALING PATHWAY IN DIABETIC COMPLICATIONS	0.741388	0.962209	0.742746	0.222252	EDN1
112	MITOPHAGY - ANIMAL	0.744871	0.962209	0.735281	0.216573	MITF
113	NF-KAPPA B SIGNALING PATHWAY	0.755042	0.962209	0.713756	0.200553	BLNK
114	GLUCAGON SIGNALING PATHWAY	0.755042	0.962209	0.713756	0.200553	GDNF
115	CYTOKINE-CYTOKINE RECEPTOR INTERACTION	0.761079	0.962209	0.751072	0.205056	CCL7;TNFRSF19;BMPR1B
116	TH17 CELL DIFFERENTIATION	0.761597	0.962209	0.700089	0.190661	RXRG
117	TGF-BETA SIGNALING PATHWAY	0.771103	0.962209	0.680538	0.176895	BMPR1B
118	HIF-1 SIGNALING PATHWAY	0.774187	0.962209	0.67426	0.172572	EDN1
119	GROWTH HORMONE SYNTHESIS, SECRETION AND ACTION	0.797414	0.962209	0.627901	0.142145	GDNF
120	THYROID HORMONE SIGNALING PATHWAY	0.800145	0.962209	0.622548	0.138805	RXRG
121	NEUROTROPHIN SIGNALING PATHWAY	0.800145	0.962209	0.622548	0.138805	NTRK3
122	HUMAN CYTOMEGALOVIRUS INFECTION	0.802763	0.962209	0.663798	0.145834	GDNF;PTGER3
123	RAS SIGNALING PATHWAY	0.818322	0.962209	0.640345	0.128389	FGF5;FGF9
124	FOXO SIGNALING PATHWAY	0.827867	0.962209	0.569143	0.107513	BCL6
125	NATURAL KILLER CELL MEDIATED CYTOTOXICITY	0.830189	0.962209	0.564736	0.105099	SLC7A8
126	ESTROGEN SIGNALING PATHWAY	0.839168	0.962209	0.547767	0.0960481	GDNF
127	SALMONELLA INFECTION	0.841277	0.962209	0.605543	0.104659	TUBB3;KIF5A
128	OOCYTE MEIOSIS	0.841337	0.962209	0.543682	0.0939278	REC8
129	APOPTOSIS	0.841337	0.962209	0.543682	0.0939278	PMAIP1
130	YERSINIA INFECTION	0.84559	0.962209	0.53569	0.0898464	WIPF3
131	MEASLES	0.84559	0.962209	0.53569	0.0898464	IFIH1
132	ENDOCYTOSIS	0.847794	0.962209	0.595574	0.0983398	WIPF3;KIF5A
133	SPINOCEREBELLAR ATAXIA	0.855731	0.962209	0.516696	0.080501	KCND3
134	ADRENERGIC SIGNALING IN CARDIOMYOCYTES	0.865208	0.962209	0.498994	0.072247	GDNF
135	PHAGOSOME	0.870594	0.962209	0.488939	0.067757	TUBB3
136	INTEGRIN SIGNALING	0.874065	0.962209	0.482456	0.064939	TNNC1
137	CELLULAR SENESCENCE	0.879098	0.962209	0.473046	0.0609562	RRAD
138	MICRORNAS IN CANCER	0.885498	0.962209	0.461051	0.0560659	TNNC1
139	CGMP-PKG SIGNALING PATHWAY	0.887045	0.962209	0.458146	0.0549131	GDNF
140	INFLUENZA A	0.901412	0.962209	0.430976	0.0447323	IFIH1
141	IGSF CAM SIGNALING	0.907052	0.962209	0.500566	0.0488331	TUBB3;NTRK3
142	HERPES SIMPLEX VIRUS 1 INFECTION	0.913957	0.962209	0.406825	0.0366027	IFIH1
143	HUNTINGTON DISEASE	0.915782	0.962209	0.485375	0.0427019	TUBB3;KIF5A
144	CHEMOKINE SIGNALING PATHWAY	0.924911	0.962209	0.385216	0.030069	CCL7
145	FOCAL ADHESION	0.932665	0.962209	0.3695	0.0257576	TNNC1
146	EPSTEIN-BARR VIRUS INFECTION	0.936237	0.962209	0.362109	0.0238581	BLNK
147	HUMAN IMMUNODEFICIENCY VIRUS 1 INFECTION	0.94204	0.962209	0.349856	0.020889	AP1S3
148	LIPID AND ATHEROSCLEROSIS	0.945117	0.962209	0.343215	0.0193735	RXRG
149	HUMAN T-CELL LEUKEMIA VIRUS 1 INFECTION	0.948734	0.962209	0.335258	0.0176434	GDNF
150	THERMOGENESIS	0.955273	0.962209	0.320389	0.0146605	GDNF
151	CORONAVIRUS DISEASE - COVID-19	0.955879	0.962209	0.318974	0.0143934	IFIH1
152	OLFACTORY TRANSDUCTION	0.997625	0.997625	0.163455	0.00038869	PDE1A

## Sheet: Table S8
Table S8. Genes encoding signaling components with increased expression in microarrays of E14.5 Ctnnb1-cKO ureters. Shown are the rank in the list of all upregulated genes in the microarrays of E14.5 Ctnnb1-cKO ureters, the name of the signaling component, individual intensities of the two control and mutant samples and the individual and average fold changes (FC). An intensity of ≥100 and a FC ≥…
		Expression intensity				Fold change (FC)
Rank	Gene Symbol	control 1	mutant 1	control 2	mutant 2	FC1	FC2	average FC	Signaling activity
8	Aldh1a3	482.052	6060.93	688.821	7299.29	12.5732	10.5968	11.585	RA signaling
13	Gdnf	96.8013	970.537	99.58	895.764	10.0261	8.99542	9.51075	RET signaling
14	Kremen2	42.1616	429.654	52.1035	453.723	10.1907	8.7081	9.44938	WNT signaling
15	Wnt6	389.317	3774.65	465.061	4113.64	9.69555	8.84539	9.27047	WNT signaling
18	Fgf12	25.6612	228.525	27.3099	206.829	8.90548	7.57343	8.23945	FGF signaling
19	Tnfrsf19	296.214	2067.16	251.522	2307.79	6.97861	9.17531	8.07696	WNT signaling
42	Wnt9b	375.593	1870.92	468.199	2226.12	4.98124	4.75464	4.86794	WNT signaling
48	Lgr5	94.3485	385.765	85.9167	395.709	4.08873	4.60573	4.34723	WNT signaling
73	Rxrg	42.565	185.798	60.8043	182.303	4.36503	2.99819	3.68161	RA signaling
74	Wnt10a	92.871	338.666	81.3821	298.632	3.64663	3.6695	3.65807	WNT signaling
80	Rspo1	109.695	350.343	73.8063	262.854	3.1938	3.5614	3.3776	WNT signaling
84	Lrp2	329.776	1349.25	524.759	1281.22	4.09142	2.44154	3.26648	SHH signaling
85	Aldh1a1	284.102	1035.39	279.009	803.315	3.64442	2.87917	3.2618	BMP/TGFß signaling
87	Bmpr1b	221.28	709.006	225.703	737.816	3.20412	3.26896	3.23654	BMP/TGFß signaling
95	Fstl5	52.787	158.792	36.0143	116.632	3.00817	3.2385	3.12334	BMP/TGFß signaling
96	Cnr1	214.43	624.853	157.803	515.627	2.91402	3.26753	3.09078	Cannabinoid GPCR signaling
99	Aldh1a2	6527.18	23852.9	9950.14	24480.8	3.65439	2.46035	3.05737	RA signaling
101	F2rl1	270.128	812.582	274.796	838.94	3.00814	3.05295	3.03055	Protease activated GPCR signaling
111	Ptgfr	107.228	335.08	121.803	334.181	3.12493	2.74363	2.93428	Prostaglandin Signaling
120	Rspo3	2035.47	6485.67	2618.95	6537.56	3.18633	2.49626	2.84129	WNT signaling
122	Sfrp5	125.399	402.803	138.989	336.591	3.21218	2.42172	2.81695	WNT signaling
128	Ccl7	79.5591	257.949	75.3114	172.652	3.24223	2.2925	2.76737	Cheokine Signaling
135	Npy2r	117.208	308.37	75.9771	211.196	2.63096	2.77973	2.70535	Neuropeptide Y GPCR Signaling
138	Fgf5	217.045	592.539	233.772	622.051	2.73003	2.66093	2.69548	FGF signaling
142	Cyp26b1	297.057	970.232	417.795	836.147	3.26614	2.00133	2.63374	RA signaling
146	Shh	259.279	582.64	217.843	644.693	2.24715	2.95944	2.6033	SHH signaling
147	Nts	331.424	917.044	340.2	829.04	2.76698	2.43692	2.60195	Neurotensin GPCR Signaling
150	Avpr2	47.7419	126.136	54.5439	138.631	2.64203	2.54165	2.59184	Arginin-Vasopressin GPCR Signaling
151	Ptger3	157.494	453.181	166.381	379.374	2.87744	2.28015	2.5788	Prostaglandin Signaling
173	Ntrk3	784.064	1985.25	850.186	2043.21	2.532	2.40325	2.46763	Neurotrophic Receptor Tyrosine Kinase Signaling
195	Dkk1	485.192	1305.43	676.376	1374.06	2.69055	2.03151	2.36103	WNT signaling
196	Rspo2	76.7868	204.748	62.2543	127.578	2.66645	2.04931	2.35788	WNT signaling
201	Dner	116.426	263.121	110.648	265.996	2.25998	2.40398	2.33198	Notch Signaling
213	Fgf9	281.634	683.202	290.982	615.788	2.42585	2.11624	2.27105	FGF signaling
231	Sema5b	211.817	493.646	261.545	540.974	2.33053	2.06838	2.19946	Semaphorin-Plexin Signaling
235	Ptch2	65.3714	154.588	76.197	153.606	2.36477	2.01591	2.19034	SHH signaling
239	Ret	333.802	679.003	203.463	474.573	2.03415	2.33248	2.18331	RET signaling

## Sheet: Table S9
Table S9. Funtional enrichment analysis for all genes with decreased expression in microarrays of E14.5 Ctnnb1-cKO ureters. Annotation of pathways was performed with the subprogram "KEGG2026” within the web-based “Enrichr” gene list enrichment analysis tool (https://maayanlab.cloud/Enrichr/) using standard settings.
Rank	Term	P-value	Adjusted P-value	Odds Ratio	Combined Score	Genes
1	WNT SIGNALING PATHWAY	0.000343083	0.0435734	4.45023	35.5019	FZD1;SFRP2;PRKCB;WIF1;LEF1;FZD9;APCDD1;NKD1;LGR4
2	CORNIFIED ENVELOPE FORMATION	0.000440135	0.0435734	3.90976	30.2163	CLDN11;SPRR2F;SPRR2G;KRT19;LAMB3;ITGB4;KRT23;S100A5;S100A4;SPRR1A
3	CUSHING SYNDROME	0.00328748	0.162746	3.84204	21.9674	FZD1;PDE11A;LEF1;FZD9;AHR;KCNK2;KCNK3
4	HIPPO SIGNALING PATHWAY	0.00379694	0.162746	3.73744	20.8308	FZD1;LEF1;FZD9;CTNNA2;BMP6;NKD1;BMP5
5	FOCAL ADHESION	0.00410975	0.162746	3.31585	18.2186	LAMB3;PRKCB;ITGB4;LAMC3;RASGRF1;COL9A3;EMP2;MYLK
6	VASCULAR SMOOTH MUSCLE CONTRACTION	0.00673384	0.218639	3.78217	18.9132	PRKCB;MYH14;MYH11;AVPR1A;ACTG2;MYLK
7	PATHWAYS IN CANCER	0.00772966	0.218639	2.18655	10.6325	FZD1;LAMB3;PRKCB;LAMC3;PTGER2;LEF1;FZD9;GSTT1;FGF7;STAT4;PPARG;CTNNA2;FGFR4;FGFR3
8	REGULATION OF ACTIN CYTOSKELETON	0.00909864	0.225191	2.87449	13.5091	CHRM3;FGF7;ITGB4;MYH14;MYH11;FGFR4;FGFR3;MYLK
9	ALDOSTERONE-REGULATED SODIUM REABSORPTION	0.0115634	0.250608	6.90161	30.7806	HSD11B2;PRKCB;SCNN1A
10	TGF-BETA SIGNALING PATHWAY	0.012943	0.250608	3.77712	16.4199	ID4;FMOD;LTBP1;BMP6;BMP5
11	GASTRIC ACID SECRETION	0.0141395	0.250608	4.54437	19.3535	CHRM3;PRKCB;KCNK2;MYLK
12	CALCIUM SIGNALING PATHWAY	0.0151884	0.250608	2.61023	10.9296	CHRM3;FGF7;PRKCB;ITPKA;AVPR1A;FGFR4;FGFR3;MYLK
13	PHENYLALANINE METABOLISM	0.0172728	0.263078	11.1412	45.2178	ALDH3B2;MAOB
14	VIRION - LASSA VIRUS AND SFTS VIRUS	0.0194131	0.274557	10.3979	40.9865	MYH14;MYH11
15	ARRHYTHMOGENIC RIGHT VENTRICULAR CARDIOMYOPATHY	0.024295	0.320694	3.8214	14.206	CACNB2;ITGB4;LEF1;CTNNA2
16	ECM-RECEPTOR INTERACTION	0.0261639	0.323778	3.73003	13.5899	LAMB3;ITGB4;LAMC3;COL9A3
17	CYTOSKELETON IN MUSCLE CELLS	0.028481	0.324663	2.47096	8.79296	TMOD1;ITGB4;TMOD2;MYH14;COL9A3;MYH11;ACTG2
18	HISTIDINE METABOLISM	0.0316303	0.324663	7.79644	26.9261	ALDH3B2;MAOB
19	MELANOGENESIS	0.0344856	0.324663	3.4043	11.463	FZD1;PRKCB;LEF1;FZD9
20	SIGNALING PATHWAYS REGULATING PLURIPOTENCY OF STEM CELLS	0.0346736	0.324663	2.88368	9.69427	FZD1;FZD9;ID4;FGFR4;FGFR3
21	IGSF CAM SIGNALING	0.0353891	0.324663	2.20367	7.36325	CADM3;PRKCB;CNTN1;MYH14;UNC5C;MYH11;IL1RAP;MYLK
22	MAPK SIGNALING PATHWAY	0.0366024	0.324663	2.18815	7.2376	CACNB2;FGF7;PRKCB;RASGRF1;IL1RAP;FGFR4;FGFR3;MAP3K5
23	NEUROACTIVE LIGAND SIGNALING	0.0392478	0.324663	2.49327	8.07288	CHRM3;GLRB;PRKCB;GRIK3;SLC17A8;DRD4
24	GASTRIC CANCER	0.0393531	0.324663	2.78071	8.99609	FZD1;FGF7;LEF1;FZD9;CTNNA2
25	PROTEIN DIGESTION AND ABSORPTION	0.0416259	0.329677	3.19489	10.1567	COL15A1;COL22A1;COL23A1;COL9A3
26	BASAL CELL CARCINOMA	0.0446976	0.34039	3.97215	12.3448	FZD1;LEF1;FZD9
27	MICRORNAS IN CANCER	0.0544189	0.399072	2.52774	7.35837	TRIM71;ZEB2;PRKCB;FZD9;FGFR3
28	DRUG METABOLISM - CYTOCHROME P450	0.0580936	0.410805	3.5496	10.1011	ALDH3B2;MAOB;GSTT1
29	HEPATOCELLULAR CARCINOMA	0.061769	0.421733	2.4328	6.77376	FZD1;PRKCB;LEF1;FZD9;GSTT1
30	TYROSINE METABOLISM	0.0768733	0.490997	4.58289	11.7578	ALDH3B2;MAOB
31	THYROID CANCER	0.0768733	0.490997	4.58289	11.7578	LEF1;PPARG
32	BLADDER CANCER	0.0921237	0.570015	4.09965	9.77611	UPK3A;FGFR3
33	NEUROACTIVE LIGAND-RECEPTOR INTERACTION	0.0976392	0.585835	1.75396	4.08055	CHRM3;APELA;GLRB;PTGER2;GRIK3;NPY1R;AVPR1A;DRD4
34	CHEMICAL CARCINOGENESIS - RECEPTOR ACTIVATION	0.104711	0.60979	2.05842	4.64492	FGF7;PRKCB;PAQR5;GSTT1;AHR
35	PROTEOGLYCANS IN CANCER	0.108109	0.611589	2.03677	4.53103	FZD1;PRKCB;LUM;FZD9;IHH
36	ADHERENS JUNCTION	0.113161	0.622388	2.62921	5.7289	LEF1;SNAI1;CTNNA2
37	BREAST CANCER	0.116857	0.625344	2.19999	4.72294	FZD1;FGF7;LEF1;FZD9
38	INFLAMMATORY MEDIATOR REGULATION OF TRP CHANNELS	0.127063	0.644528	2.48873	5.13442	PRKCB;PTGER2;IL1RAP
39	INTEGRIN SIGNALING	0.132191	0.644528	2.09588	4.24104	LAMB3;ITGB4;LAMC3;COL9A3
40	PANCREATIC SECRETION	0.132788	0.644528	2.43663	4.91956	CHRM3;PRKCB;RAB27B
41	AMOEBIASIS	0.135684	0.644528	2.41139	4.81658	LAMB3;PRKCB;LAMC3
42	CELL ADHESION MOLECULE (CAM) INTERACTION	0.136718	0.644528	2.06791	4.11481	CLDN11;CADM3;NEGR1;CNTN1
43	EFFEROCYTOSIS	0.141307	0.65067	2.04067	3.99323	MEGF10;PTGER2;PPARG;GAS6
44	HEDGEHOG SIGNALING PATHWAY	0.159888	0.700967	2.88259	5.28461	SCUBE2;IHH
45	ENDOMETRIAL CANCER	0.168905	0.700967	2.77936	4.94287	LEF1;CTNNA2
46	PI3K-AKT SIGNALING PATHWAY	0.169368	0.700967	1.57326	2.79361	FGF7;LAMB3;LAMC3;ITGB4;COL9A3;FGFR4;FGFR3
47	TIGHT JUNCTION	0.170061	0.700967	1.8911	3.35027	CLDN11;MYH14;MYH11;MAP3K5
48	GLUTAMATERGIC SYNAPSE	0.172	0.700967	2.1446	3.77507	PRKCB;GRIK3;SLC17A8
49	RAS SIGNALING PATHWAY	0.173472	0.700967	1.72735	3.02586	FGF7;PRKCB;RASGRF1;FGFR4;FGFR3
50	LEUKOCYTE TRANSENDOTHELIAL MIGRATION	0.18467	0.720213	2.06827	3.49369	CLDN11;PRKCB;CTNNA2
51	GLYCOSPHINGOLIPID BIOSYNTHESIS - GLOBO AND ISOGLOBO SERIES	0.185669	0.720213	5.17848	8.71946	FUT9
52	CORTISOL SYNTHESIS AND SECRETION	0.191794	0.720213	2.5509	4.21238	KCNK2;KCNK3
53	AXON GUIDANCE	0.192857	0.720213	1.79246	2.95005	EPHA7;EPHA8;FZD9;UNC5C
54	GNRH SECRETION	0.196422	0.720213	2.50963	4.0844	PRKCB;GPER1
55	SPHINGOLIPID SIGNALING PATHWAY	0.207398	0.74385	1.94692	3.06273	PRKCB;DEGS2;MAP3K5
56	AMPHETAMINE ADDICTION	0.210382	0.74385	2.39343	3.73096	MAOB;PRKCB
57	DOPAMINERGIC SYNAPSE	0.234084	0.803599	1.8245	2.64931	MAOB;PRKCB;DRD4
58	HUMAN PAPILLOMAVIRUS INFECTION	0.241931	0.803599	1.45349	2.06265	FZD1;LAMB3;LAMC3;ITGB4;FZD9;COL9A3
59	TERPENOID BACKBONE BIOSYNTHESIS	0.246067	0.803599	3.69779	5.18485	HMGCS2
60	ESTROGEN SIGNALING PATHWAY	0.247652	0.803599	1.76885	2.46884	KRT19;GPER1;KRT23
61	METABOLISM OF XENOBIOTICS BY CYTOCHROME P450	0.252728	0.803599	2.10138	2.89032	ALDH3B2;GSTT1
62	PPAR SIGNALING PATHWAY	0.252728	0.803599	2.10138	2.89032	PPARG;HMGCS2
63	MANNOSE TYPE O-GLYCAN BIOSYNTHESIS	0.255691	0.803599	3.52953	4.81353	FUT9
64	SYNAPTIC VESICLE CYCLE	0.262185	0.811136	2.04587	2.73881	SYT1;SLC17A8
65	INSULIN SECRETION	0.276374	0.812788	1.96788	2.5307	CHRM3;PRKCB
66	RAP1 SIGNALING PATHWAY	0.280098	0.812788	1.51155	1.92361	FGF7;PRKCB;FGFR4;FGFR3
67	VITAMIN DIGESTION AND ABSORPTION	0.283832	0.812788	3.10551	3.91099	CUBN
68	ERBB SIGNALING PATHWAY	0.285825	0.812788	1.91909	2.40343	PRKCB;NRG1
69	BUTANOATE METABOLISM	0.292975	0.812788	2.98592	3.66571	HMGCS2
70	TASTE TRANSDUCTION	0.299977	0.812788	1.85027	2.22782	CHRM3;SCNN1A
71	GLYCOSPHINGOLIPID BIOSYNTHESIS - LACTO AND NEOLACTO SERIES	0.302002	0.812788	2.87518	3.44252	FUT9
72	OXYTOCIN SIGNALING PATHWAY	0.306356	0.812788	1.56568	1.85221	CACNB2;PRKCB;MYLK
73	MTOR SIGNALING PATHWAY	0.313324	0.812788	1.54478	1.79275	FZD1;PRKCB;FZD9
74	MORPHINE ADDICTION	0.314083	0.812788	1.7862	2.06859	PDE11A;PRKCB
75	SALIVARY SECRETION	0.314083	0.812788	1.7862	2.06859	CHRM3;PRKCB
76	CAMP SIGNALING PATHWAY	0.314377	0.812788	1.42746	1.65181	PTGER2;NPY1R;SOX9;KCNK2
77	ALDOSTERONE SYNTHESIS AND SECRETION	0.328127	0.812788	1.72639	1.92382	PRKCB;KCNK3
78	SMALL CELL LUNG CANCER	0.328127	0.812788	1.72639	1.92382	LAMB3;LAMC3
79	ASCORBATE AND ALDARATE METABOLISM	0.328399	0.812788	2.58727	2.88099	HSD17B14
80	BETA-ALANINE METABOLISM	0.328399	0.812788	2.58727	2.88099	ALDH3B2
81	MUCIN TYPE O-GLYCAN BIOSYNTHESIS	0.336975	0.823718	2.50368	2.72337	GCNT1
82	STAPHYLOCOCCUS AUREUS INFECTION	0.342092	0.826027	1.67045	1.79185	KRT19;KRT23
83	PHOSPHATIDYLINOSITOL SIGNALING SYSTEM	0.355965	0.829189	1.618	1.67127	PRKCB;ITPKA
84	CHOLINE METABOLISM IN CANCER	0.355965	0.829189	1.618	1.67127	SLC22A3;PRKCB
85	HYPERTROPHIC CARDIOMYOPATHY	0.355965	0.829189	1.618	1.67127	CACNB2;ITGB4
86	FRUCTOSE AND MANNOSE METABOLISM	0.362055	0.833568	2.28242	2.31885	HSD17B14
87	AFRICAN TRYPANOSOMIASIS	0.378247	0.843765	2.1554	2.0955	PRKCB
88	DILATED CARDIOMYOPATHY	0.378847	0.843765	1.53751	1.49234	CACNB2;ITGB4
89	NF-KAPPA B SIGNALING PATHWAY	0.383384	0.843765	1.52236	1.45951	EDARADD;PRKCB
90	GLYCINE, SERINE AND THREONINE METABOLISM	0.386189	0.843765	2.09704	1.99518	MAOB
91	TH17 CELL DIFFERENTIATION	0.392414	0.843765	1.49293	1.39654	AHR;IL1RAP
92	NICOTINE ADDICTION	0.401772	0.843765	1.9893	1.81399	SLC17A8
93	TOXOPLASMOSIS	0.405846	0.843765	1.45085	1.30835	LAMB3;LAMC3
94	SEROTONERGIC SYNAPSE	0.414722	0.843765	1.42409	1.2534	MAOB;PRKCB
95	CHOLINERGIC SYNAPSE	0.414722	0.843765	1.42409	1.2534	CHRM3;PRKCB
96	TRYPTOPHAN METABOLISM	0.41696	0.843765	1.89207	1.65512	MAOB
97	VASOPRESSIN-REGULATED WATER REABSORPTION	0.424409	0.843765	1.84693	1.58292	AQP3
98	PARKINSON DISEASE	0.432388	0.843765	1.19897	1.00526	MAOB;SNCAIP;SLC39A4;MAP3K5
99	MOTOR PROTEINS	0.437374	0.843765	1.2451	1.02965	MYH14;MYH11;ACTG2
100	CARBOHYDRATE DIGESTION AND ABSORPTION	0.45327	0.843765	1.68598	1.33406	PRKCB
101	VIRION - HEPATITIS VIRUSES	0.45327	0.843765	1.68598	1.33406	CLDN11
102	VALINE, LEUCINE AND ISOLEUCINE DEGRADATION	0.460258	0.843765	1.65003	1.28037	HMGCS2
103	COCAINE ADDICTION	0.460258	0.843765	1.65003	1.28037	MAOB
104	PATHOGENIC ESCHERICHIA COLI INFECTION	0.463967	0.843765	1.19353	0.91656	CLDN11;MYH14;MYH11
105	ENDOCRINE AND OTHER FACTOR-REGULATED CALCIUM REABSORPTION	0.473966	0.843765	1.58252	1.18154	PRKCB
106	ARGININE AND PROLINE METABOLISM	0.473966	0.843765	1.58252	1.18154	MAOB
107	MALARIA	0.473966	0.843765	1.58252	1.18154	ACKR1
108	OVARIAN STEROIDOGENESIS	0.48069	0.843765	1.55079	1.136	BMP6
109	CHOLESTEROL METABOLISM	0.48069	0.843765	1.55079	1.136	MYLIP
110	ETHER LIPID METABOLISM	0.48069	0.843765	1.55079	1.136	ENPP2
111	SPHINGOLIPID METABOLISM	0.500352	0.843765	1.46278	1.0129	DEGS2
112	CYTOKINE-CYTOKINE RECEPTOR INTERACTION	0.523378	0.843765	1.06167	0.687381	GDF10;IL1RAP;BMP6;BMP5
113	REGULATION OF LIPOLYSIS IN ADIPOCYTES	0.525419	0.843765	1.35986	0.875148	NPY1R
114	MINERAL ABSORPTION	0.525419	0.843765	1.35986	0.875148	SLC39A4
115	FLUID SHEAR STRESS AND ATHEROSCLEROSIS	0.527268	0.843765	1.13979	0.72952	GSTT1;MAP3K5
116	APELIN SIGNALING PATHWAY	0.527268	0.843765	1.13979	0.72952	APELA;MYLK
117	HORMONE SIGNALING	0.527858	0.843765	1.0814	0.690934	GPER1;AVPR1A;DRD4
118	GLUTATHIONE METABOLISM	0.531487	0.843765	1.33634	0.84467	GSTT1
119	VEGF SIGNALING PATHWAY	0.531487	0.843765	1.33634	0.84467	PRKCB
120	LONG-TERM DEPRESSION	0.531487	0.843765	1.33634	0.84467	PRKCB
121	ALZHEIMER DISEASE	0.531991	0.843765	1.03588	0.653775	FZD1;CHRM3;FZD9;SLC39A4;MAP3K5
122	ALCOHOLIC LIVER DISEASE	0.535011	0.843765	1.12316	0.7025	LEF1;MAP3K5
123	CHEMICAL CARCINOGENESIS - REACTIVE OXYGEN SPECIES	0.540129	0.843765	1.06143	0.653783	GSTT1;AHR;MAP3K5
124	SPINOCEREBELLAR ATAXIA	0.546462	0.843765	1.09909	0.664173	PRKCB;MAP3K5
125	PATHWAYS OF NEURODEGENERATION - MULTIPLE DISEASES	0.553938	0.843765	1.00351	0.592778	FZD1;CHRM3;PRKCB;FZD9;SNCAIP;MAP3K5
126	STEROID HORMONE BIOSYNTHESIS	0.554998	0.843765	1.24987	0.735913	HSD11B2
127	ARACHIDONIC ACID METABOLISM	0.554998	0.843765	1.24987	0.735913	HPGD
128	INFLAMMATORY BOWEL DISEASE	0.554998	0.843765	1.24987	0.735913	STAT4
129	RETROGRADE ENDOCANNABINOID SIGNALING	0.557715	0.843765	1.07603	0.628303	PRKCB;SLC17A8
130	ADRENERGIC SIGNALING IN CARDIOMYOCYTES	0.565106	0.843765	1.06118	0.605661	CACNB2;KCNK2
131	GLYCOLYSIS / GLUCONEOGENESIS	0.566309	0.843765	1.21069	0.688418	ALDH3B2
132	LONG-TERM POTENTIATION	0.566309	0.843765	1.21069	0.688418	PRKCB
133	RETINOL METABOLISM	0.571857	0.843765	1.192	0.666172	CYP26A1
134	ACUTE MYELOID LEUKEMIA	0.577333	0.843765	1.17388	0.644856	LEF1
135	CENTRAL CARBON METABOLISM IN CANCER	0.582741	0.843765	1.15631	0.62442	FGFR3
136	NON-ALCOHOLIC FATTY LIVER DISEASE	0.586747	0.843765	1.01898	0.543283	PPARG;MAP3K5
137	CHEMICAL CARCINOGENESIS - DNA ADDUCTS	0.588079	0.843765	1.13924	0.604818	GSTT1
138	RENIN SECRETION	0.588079	0.843765	1.13924	0.604818	PTGER2
139	NON-SMALL CELL LUNG CANCER	0.598552	0.844858	1.10658	0.567944	PRKCB
140	THYROID HORMONE SYNTHESIS	0.598552	0.844858	1.10658	0.567944	PRKCB
141	MELANOMA	0.603689	0.844858	1.09094	0.550594	FGF7
142	HEPATITIS B	0.610977	0.844858	0.973774	0.479774	PRKCB;STAT4
143	ENDOCYTOSIS	0.615214	0.844858	0.947522	0.460293	FGFR4;FGFR3;SH3GL2
144	P53 SIGNALING PATHWAY	0.618709	0.844858	1.04655	0.502471	PERP
145	GLIOMA	0.618709	0.844858	1.04655	0.502471	PRKCB
146	LEISHMANIASIS	0.623589	0.845689	1.03255	0.487634	PRKCB
147	BACTERIAL INVASION OF EPITHELIAL CELLS	0.633162	0.847069	1.00562	0.459599	CTNNA2
148	INOSITOL PHOSPHATE METABOLISM	0.633162	0.847069	1.00562	0.459599	ITPKA
149	DRUG METABOLISM - OTHER ENZYMES	0.64707	0.859865	0.967766	0.421269	GSTT1
150	B CELL RECEPTOR SIGNALING PATHWAY	0.651588	0.860096	0.955769	0.409397	PRKCB
151	CARDIAC MUSCLE CONTRACTION	0.656049	0.860124	0.944066	0.397943	CACNB2
152	GAP JUNCTION	0.6648	0.860124	0.921494	0.376218	PRKCB
153	COLORECTAL CANCER	0.669092	0.860124	0.910607	0.365913	LEF1
154	GABAERGIC SYNAPSE	0.669092	0.860124	0.910607	0.365913	PRKCB
155	LONGEVITY REGULATING PATHWAY	0.673329	0.860124	0.899973	0.355958	PPARG
156	GNRH SIGNALING PATHWAY	0.685719	0.869869	0.869504	0.328052	PRKCB
157	TH1 AND TH2 CELL DIFFERENTIATION	0.689745	0.869869	0.859799	0.319358	STAT4
158	TRANSCRIPTIONAL MISREGULATION IN CANCER	0.697073	0.873548	0.826784	0.298357	HPGD;PPARG
159	CIRCADIAN ENTRAINMENT	0.705338	0.878346	0.823044	0.287306	PRKCB
160	FC GAMMA R-MEDIATED PHAGOCYTOSIS	0.716519	0.886692	0.797467	0.265836	PRKCB
161	AGE-RAGE SIGNALING PATHWAY IN DIABETIC COMPLICATIONS	0.723737	0.890061	0.781277	0.252608	PRKCB
162	PROSTATE CANCER	0.734222	0.897382	0.758183	0.234236	LEF1
163	INSULIN RESISTANCE	0.747588	0.905048	0.729424	0.212192	PRKCB
164	HIF-1 SIGNALING PATHWAY	0.757171	0.905048	0.709239	0.197286	PRKCB
165	LIPID AND ATHEROSCLEROSIS	0.760085	0.905048	0.728354	0.199805	PPARG;MAP3K5
166	PARATHYROID HORMONE SYNTHESIS, SECRETION AND ACTION	0.763358	0.905048	0.696389	0.188045	PRKCB
167	HUMAN CYTOMEGALOVIRUS INFECTION	0.779839	0.905048	0.698371	0.173662	PRKCB;PTGER2
168	GROWTH HORMONE SYNTHESIS, SECRETION AND ACTION	0.780991	0.905048	0.660475	0.163264	PRKCB
169	TNF SIGNALING PATHWAY	0.780991	0.905048	0.660475	0.163264	MAP3K5
170	THYROID HORMONE SIGNALING PATHWAY	0.7838	0.905048	0.654845	0.159521	PRKCB
171	NEUROTROPHIN SIGNALING PATHWAY	0.7838	0.905048	0.654845	0.159521	MAP3K5
172	AMPK SIGNALING PATHWAY	0.789311	0.905048	0.643865	0.152335	PPARG
173	THERMOGENESIS	0.792206	0.905048	0.679703	0.158325	PPARG;MAP3K5
174	PURINE METABOLISM	0.797316	0.905048	0.628065	0.14226	PDE11A
175	PLATELET ACTIVATION	0.799916	0.905048	0.622968	0.139077	MYLK
176	NATURAL KILLER CELL MEDIATED CYTOTOXICITY	0.814835	0.914137	0.594034	0.12164	PRKCB
177	LYSOSOME	0.817211	0.914137	0.589469	0.118989	CTSE
178	OSTEOCLAST DIFFERENTIATION	0.821873	0.914137	0.580546	0.113885	PPARG
179	APOPTOSIS	0.826417	0.914137	0.571887	0.109034	MAP3K5
180	PHOSPHOLIPASE D SIGNALING PATHWAY	0.849419	0.934361	0.528503	0.0862529	AVPR1A
181	ALCOHOLISM	0.860659	0.935797	0.507485	0.0761517	MAOB
182	HEPATITIS C	0.869384	0.935797	0.491198	0.0687531	CLDN11
183	NECROPTOSIS	0.869384	0.935797	0.491198	0.0687531	STAT4
184	NEUTROPHIL EXTRACELLULAR TRAP FORMATION	0.871063	0.935797	0.488064	0.0673731	PRKCB
185	CGMP-PKG SIGNALING PATHWAY	0.874356	0.935797	0.481914	0.0647057	MYLK
186	JAK-STAT SIGNALING PATHWAY	0.88374	0.936925	0.464353	0.0573904	STAT4
187	PROTEIN PROCESSING IN ENDOPLASMIC RETICULUM	0.889606	0.936925	0.453335	0.0530298	MAP3K5
188	INFLUENZA A	0.889606	0.936925	0.453335	0.0530298	PRKCB
189	HUNTINGTON DISEASE	0.901106	0.944016	0.510656	0.0531757	PPARG;MAP3K5
190	CHEMOKINE SIGNALING PATHWAY	0.914794	0.952782	0.405201	0.0360858	PRKCB
191	KAPOSI SARCOMA-ASSOCIATED HERPESVIRUS INFECTION	0.919098	0.952782	0.396765	0.0334723	LEF1
192	DIABETIC CARDIOMYOPATHY	0.927066	0.956037	0.380896	0.0288454	PRKCB
193	HUMAN IMMUNODEFICIENCY VIRUS 1 INFECTION	0.933394	0.957575	0.368007	0.0253659	PRKCB
194	HUMAN T-CELL LEUKEMIA VIRUS 1 INFECTION	0.940733	0.958297	0.352651	0.0215455	MSX2
195	AMYOTROPHIC LATERAL SCLEROSIS	0.946951	0.958297	0.42567	0.0232025	NRG1;MAP3K5
196	CORONAVIRUS DISEASE - COVID-19	0.948618	0.958297	0.335522	0.0176987	PRKCB
197	SALMONELLA INFECTION	0.957159	0.962018	0.315965	0.0138347	LEF1
198	OLFACTORY TRANSDUCTION	0.996811	0.996811	0.171937	0.00054925	NCALD

## Sheet: Table S10
Table S10. Genes encoding signaling components with decreased expression in microarrays of E14.5 Ctnnb1-KO ureters. Shown are the rank in the list of all downregulated genes in the microarrays of E14.5 Ctnnb1-cKO ureters, the name of the signaling component, individual intensities of the two control and mutant samples and the individual and average fold changes (FC). An intensity of ≥100 and a FC…
		Expression intensity				Fold change (FC)
Rank	Gene Symbol	control 1	mutant 1	control 2	mutant 2	FC1	FC2	average FC	Signaling Pathway
3	Avpr1a	1065.11	69.4806	969.576	35.3293	-15.3296	-27.4439	-21.3868	Arginin-Vasopressin GPCR Signaling
13	Npy1r	4217.45	293.162	4210.94	303.402	-14.3861	-13.879	-14.1326	Neuropeptide Y GPCR Signaling
20	Shisa2	5632.01	511.978	5123.34	510.482	-11.0005	-10.0363	-10.5184	WNT signaling
28	Ptger2	141.903	15	106.674	15	-9.46017	-7.11161	-8.28589	Prostaglandin GPCR Signaling
36	Epha8	300.633	48.4367	250.348	32.7796	-6.20672	-7.63729	-6.92201	Ephrin Signaling
39	Cyp26a1	278.405	47.8718	322.593	42.1388	-5.81563	-7.65548	-6.73556	RA signaling
53	Bmp5	1268.67	212.515	938.926	177.477	-5.9698	-5.29041	-5.6301	BMP/TGFß signaling
62	Ndnf	119.204	25.9063	104.793	18.1882	-4.60133	-5.76157	-5.18145	Neuron derived neurotrophic factor Signaling
66	Nrg1	422.292	98.3159	447.542	76.9438	-4.29526	-5.81648	-5.05587	BMP/TGFß signaling
70	Apela	5077.09	984.588	4676.3	1044.65	-5.15657	-4.47643	-4.8165	Apelin receptor Sgnaling
75	Fzd9	352.795	74.7825	346.31	77.595	-4.71761	-4.46305	-4.59033	WNT signaling
76	Fndc1	991.84	279.799	1028.75	182.92	-3.54484	-5.62406	-4.58445	Myokine Signaling
95	Fzd1	36568.9	9634.57	32564	8138.99	-3.79559	-4.00099	-3.89829	WNT signaling
97	Prokr2	406.586	134.29	483.674	103.259	-3.02767	-4.68406	-3.85587	Prokineticin GPCR Signaling
105	Chrm3	193.094	51.9163	136.603	38.0117	-3.71934	-3.59371	-3.65653	Cholinergic GPCR Signaling
106	Nkd1	1001.04	264.903	857.428	248.292	-3.7789	-3.4533	-3.6161	WNT signaling
117	Vwc2	170.874	54.0597	147.86	39.5424	-3.16084	-3.73928	-3.45006	BMP/TGFß signaling
121	Lef1	375.044	105.33	321.627	99.1056	-3.56064	-3.2453	-3.40297	WNT signaling
133	Bmp6	903.206	276.823	775.897	246.081	-3.26276	-3.15301	-3.20789	BMP/TGFß signaling
135	Id4	12394.7	3600.28	9729.75	3286.83	-3.44272	-2.96023	-3.20147	BMP/TGFß signaling
136	Stat4	285.23	91.3195	286.017	87.508	-3.12343	-3.26846	-3.19595	Cytokine Signaling
145	Sfrp2	31609.3	11174.1	28699.2	8837.6	-2.82881	-3.24739	-3.0381	WNT signaling
150	Gper1	209.671	71.1753	184.4	62.6178	-2.94584	-2.94484	-2.94534	estrogene GPCR Signaling
153	Lgr4	2469.73	869.894	2363.79	806.764	-2.83912	-2.92996	-2.88454	WNT signaling
154	Epha7	343.203	120.136	326.377	113.739	-2.85678	-2.86953	-2.86316	Ephrin Signaling
176	Gdf10	4859.26	1830.8	4677.84	1837.33	-2.65417	-2.546	-2.60008	BMP/TGFß signaling
184	Fgfr3	612.747	209.272	475.376	216.92	-2.928	-2.19148	-2.55974	FGF signaling
186	Wif1	149.948	64.0628	145.934	53.1928	-2.34064	-2.7435	-2.54207	WNT signaling
188	Itgb4	510.407	169.047	392.721	193.656	-3.01933	-2.02793	-2.52363	Integrin Signaling
194	Ndp	824.297	361.186	906.976	341.543	-2.2822	-2.65553	-2.46886	WNT signaling
215	Fgf7	2092.46	908.781	1893.87	796.67	-2.30249	-2.37724	-2.33986	FGF signaling
216	Ltbp1	7680.51	3475.36	7896.59	3201.92	-2.20999	-2.46621	-2.3381	BMP/TGFß signaling
223	Gprc5b	2538.61	1103.77	2540.61	1107.34	-2.29994	-2.29434	-2.29714	GPCR Signaling
225	Pappa	1656.98	719.035	1738.33	763.049	-2.30445	-2.27814	-2.29129	IGF signaling
231	Pappa2	437.818	182.756	354.299	168.501	-2.39565	-2.10265	-2.24915	IGF signaling
240	Ihh	247.603	118.119	241.075	107.254	-2.09622	-2.24771	-2.17196	SHH signaling
242	Fgfr4	671.252	299.251	677.754	326.526	-2.24311	-2.07565	-2.15938	FGF signaling
254	Nxpe3	1944.03	933.822	1915.98	924.752	-2.0818	-2.07188	-2.07684	Neuraxcin signaling
255	Apcdd1	2577.01	1259.96	2342.4	1142.28	-2.04531	-2.05063	-2.04797	WNT signaling
	Bmp4	241234	16773	24832	15979	-1,4	-1.6	-1.5	BMP/TGFb signaling

[truncated: 25 more sheets: Table S11, Table S12, Table S13 , Tables S14, Table S15, Table S16, Table S17, Table S18, Table S19, Table S20, Table S21, Table S22, Table S23, Table S24, Table S25, Table S26, Table S27, Table S28, Table S29, Table S30 …]
